# Supplementary material for: BMScan: using whole genome similarity to rapidly and accurately identify bacterial meningitis causing species
Source: BMC Infect Dis. 2018 Aug 15;18:405. doi: 10.1186/s12879-018-3324-1 (PMC6094466; doi:10.1186/s12879-018-3324-1)
Supplement: Supplementary file 2 — Reference collection excel file with meta-data. (XLSX 41 kb) [file 12879_2018_3324_MOESM2_ESM.xlsx]

## Sheet: Sheet1
lab_id	genus	species	source	path	Threshold	merged_sp
C2009028987	neisseria	weaveri	MN_lab	C2009028987.fasta	0.990674	neisseria weaveri
C2009035459	neisseria	weaveri	MN_lab	C2009035459.fasta	0.990674	neisseria weaveri
C2010015191	neisseria	weaveri	MN_lab	C2010015191.fasta	0.990674	neisseria weaveri
C2013013825	neisseria	weaveri	MN_lab	C2013013825.fasta	0.990674	neisseria weaveri
Neisseria_weaveri_ATCC_51223	neisseria	weaveri	ncbi_refseq	Neisseria_weaveri_ATCC_51223.fasta	0.990674	neisseria weaveri
Neisseria_weaveri_LMG_5135	neisseria	weaveri	ncbi_refseq	Neisseria_weaveri_LMG_5135.fasta	0.990674	neisseria weaveri
Neisseria_weaveri_NCTC13585	neisseria	weaveri	ncbi_refseq	Neisseria_weaveri_NCTC13585.fasta	0.990674	neisseria weaveri
C2005001510	neisseria	subflava	MN_lab	C2005001510.fasta	0.94543	neisseria subflava
C2007002879	neisseria	subflava	MN_lab	C2007002879.fasta	0.94543	neisseria subflava
C2008001664	neisseria	subflava	MN_lab	C2008001664.fasta	0.94543	neisseria subflava
C2008002238	neisseria	subflava	MN_lab	C2008002238.fasta	0.94543	neisseria subflava
C2009010520	neisseria	subflava	MN_lab	C2009010520.fasta	0.94543	neisseria subflava
C2011020198	neisseria	subflava	MN_lab	C2011020198.fasta	0.94543	neisseria subflava
C2011020199	neisseria	subflava	MN_lab	C2011020199.fasta	0.94543	neisseria subflava
C2012011976	neisseria	subflava	MN_lab	C2012011976.fasta	0.94543	neisseria subflava
C2014021188	neisseria	subflava	MN_lab	C2014021188.fasta	0.94543	neisseria subflava
M18660_v0_PacBio	neisseria	subflava	BML_collection	M18660_v0_PacBio.fasta	0.94543	neisseria subflava
Neisseria_sp_HMSC056A04	neisseria	subflava	ncbi_refseq	Neisseria_sp._HMSC056A04.fasta	0.94543	neisseria subflava
Neisseria_sp_HMSC058F07	neisseria	subflava	ncbi_refseq	Neisseria_sp._HMSC058F07.fasta	0.94543	neisseria subflava
Neisseria_sp_HMSC061E12	neisseria	subflava	ncbi_refseq	Neisseria_sp._HMSC061E12.fasta	0.94543	neisseria subflava
Neisseria_sp_HMSC061H08	neisseria	subflava	ncbi_refseq	Neisseria_sp._HMSC061H08.fasta	0.94543	neisseria subflava
Neisseria_sp_HMSC063B05	neisseria	subflava	ncbi_refseq	Neisseria_sp._HMSC063B05.fasta	0.94543	neisseria subflava
Neisseria_sp_HMSC064D07	neisseria	subflava	ncbi_refseq	Neisseria_sp._HMSC064D07.fasta	0.94543	neisseria subflava
Neisseria_sp_HMSC064F03	neisseria	subflava	ncbi_refseq	Neisseria_sp._HMSC064F03.fasta	0.94543	neisseria subflava
Neisseria_sp_HMSC065C04	neisseria	subflava	ncbi_refseq	Neisseria_sp._HMSC065C04.fasta	0.94543	neisseria subflava
Neisseria_sp_HMSC066F04	neisseria	subflava	ncbi_refseq	Neisseria_sp._HMSC066F04.fasta	0.94543	neisseria subflava
Neisseria_sp_HMSC066H01	neisseria	subflava	ncbi_refseq	Neisseria_sp._HMSC066H01.fasta	0.94543	neisseria subflava
Neisseria_sp_HMSC067G12	neisseria	subflava	ncbi_refseq	Neisseria_sp._HMSC067G12.fasta	0.94543	neisseria subflava
Neisseria_sp_HMSC068C12	neisseria	subflava	ncbi_refseq	Neisseria_sp._HMSC068C12.fasta	0.94543	neisseria subflava
Neisseria_sp_HMSC070A01	neisseria	subflava	ncbi_refseq	Neisseria_sp._HMSC070A01.fasta	0.94543	neisseria subflava
Neisseria_sp_HMSC070H10	neisseria	subflava	ncbi_refseq	Neisseria_sp._HMSC070H10.fasta	0.94543	neisseria subflava
Neisseria_sp_HMSC071A01	neisseria	subflava	ncbi_refseq	Neisseria_sp._HMSC071A01.fasta	0.94543	neisseria subflava
Neisseria_sp_HMSC072B12	neisseria	subflava	ncbi_refseq	Neisseria_sp._HMSC072B12.fasta	0.94543	neisseria subflava
Neisseria_sp_HMSC072C05	neisseria	subflava	ncbi_refseq	Neisseria_sp._HMSC072C05.fasta	0.94543	neisseria subflava
Neisseria_sp_HMSC073G10	neisseria	subflava	ncbi_refseq	Neisseria_sp._HMSC073G10.fasta	0.94543	neisseria subflava
Neisseria_sp_HMSC075C10	neisseria	subflava	ncbi_refseq	Neisseria_sp._HMSC075C10.fasta	0.94543	neisseria subflava
Neisseria_sp_HMSC075C12	neisseria	subflava	ncbi_refseq	Neisseria_sp._HMSC075C12.fasta	0.94543	neisseria subflava
Neisseria_sp_HMSC078C12	neisseria	subflava	ncbi_refseq	Neisseria_sp._HMSC078C12.fasta	0.94543	neisseria subflava
Neisseria_sp_HMSC078H04	neisseria	subflava	ncbi_refseq	Neisseria_sp._HMSC078H04.fasta	0.94543	neisseria subflava
Neisseria_sp_HMSC15G01	neisseria	subflava	ncbi_refseq	Neisseria_sp._HMSC15G01.fasta	0.94543	neisseria subflava
Neisseria_subflava_NJ9703	neisseria	subflava	ncbi_refseq	Neisseria_subflava_NJ9703.fasta	0.94543	neisseria subflava
M18661_v0_PacBio	neisseria	polysaccharea	BML_collection	M18661_v0_PacBio.fasta	0.957855	neisseria polysaccharea
M38962_S4_cleaned	neisseria	polysaccharea	BML_collection	M38962_S4_cleaned.fasta	0.957855	neisseria polysaccharea
Neisseria_polysaccharea_NS342	neisseria	polysaccharea	ncbi_refseq	Neisseria_polysaccharea_NS342.fasta	0.957855	neisseria polysaccharea
M16057_HUY4190A168_cleaned	streptococcus	pneumoniae	BML_collection	M16057_HUY4190A168_cleaned.fasta	0.97815	streptococcus pneumoniae
M16071_HUY4190A171_cleaned	streptococcus	pneumoniae	BML_collection	M16071_HUY4190A171_cleaned.fasta	0.97815	streptococcus pneumoniae
M16808_v0_PacBio	streptococcus	pneumoniae	BML_collection	M16808_v0_PacBio.fasta	0.97815	streptococcus pneumoniae
M17867_HUY4190A172_cleaned	streptococcus	pneumoniae	BML_collection	M17867_HUY4190A172_cleaned.fasta	0.97815	streptococcus pneumoniae
M17868_HUY4190A173_cleaned	streptococcus	pneumoniae	BML_collection	M17868_HUY4190A173_cleaned.fasta	0.97815	streptococcus pneumoniae
M17870_HUY4190A175_cleaned	streptococcus	pneumoniae	BML_collection	M17870_HUY4190A175_cleaned.fasta	0.97815	streptococcus pneumoniae
M17872_HUY4190A176_cleaned	streptococcus	pneumoniae	BML_collection	M17872_HUY4190A176_cleaned.fasta	0.97815	streptococcus pneumoniae
M17873_HUY4190A177_cleaned	streptococcus	pneumoniae	BML_collection	M17873_HUY4190A177_cleaned.fasta	0.97815	streptococcus pneumoniae
M17874_HUY4190A178_cleaned	streptococcus	pneumoniae	BML_collection	M17874_HUY4190A178_cleaned.fasta	0.97815	streptococcus pneumoniae
M17877_HUY4190A179_cleaned	streptococcus	pneumoniae	BML_collection	M17877_HUY4190A179_cleaned.fasta	0.97815	streptococcus pneumoniae
M17888_HUY4190A180_cleaned	streptococcus	pneumoniae	BML_collection	M17888_HUY4190A180_cleaned.fasta	0.97815	streptococcus pneumoniae
M17891_HUY4190A181_cleaned	streptococcus	pneumoniae	BML_collection	M17891_HUY4190A181_cleaned.fasta	0.97815	streptococcus pneumoniae
M23734_v0_PacBio	streptococcus	pneumoniae	BML_collection	M23734_v0_PacBio.fasta	0.97815	streptococcus pneumoniae
M26365_v0_PacBio	streptococcus	pneumoniae	BML_collection	M26365_v0_PacBio.fasta	0.97815	streptococcus pneumoniae
M26368_v0_PacBio	streptococcus	pneumoniae	BML_collection	M26368_v0_PacBio.fasta	0.97815	streptococcus pneumoniae
s_pneumoniae_R6_ref	streptococcus	pneumoniae	ncbi_refseq	s_pneumoniae_R6_ref.fasta	0.97815	streptococcus pneumoniae
Streptococcus_pneumoniae_1719	streptococcus	pneumoniae	ncbi_refseq	Streptococcus_pneumoniae_1719.fasta	0.97815	streptococcus pneumoniae
Streptococcus_pneumoniae_A66	streptococcus	pneumoniae	ncbi_refseq	Streptococcus_pneumoniae_A66.fasta	0.97815	streptococcus pneumoniae
Streptococcus_pneumoniae_BHN418	streptococcus	pneumoniae	ncbi_refseq	Streptococcus_pneumoniae_BHN418.fasta	0.97815	streptococcus pneumoniae
Streptococcus_pneumoniae_MNZ14	streptococcus	pneumoniae	ncbi_refseq	Streptococcus_pneumoniae_MNZ14.fasta	0.97815	streptococcus pneumoniae
Streptococcus_pneumoniae_SP49	streptococcus	pneumoniae	ncbi_refseq	Streptococcus_pneumoniae_SP49.fasta	0.97815	streptococcus pneumoniae
Streptococcus_pneumoniae_SP64	streptococcus	pneumoniae	ncbi_refseq	Streptococcus_pneumoniae_SP64.fasta	0.97815	streptococcus pneumoniae
C2004002729	haemophilus	parainfluenzae	MN_lab	C2004002729.fasta	0.934028	haemophilus parainfluenzae
C2005004058	haemophilus	parainfluenzae	MN_lab	C2005004058.fasta	0.934028	haemophilus parainfluenzae
C2006002596	haemophilus	parainfluenzae	MN_lab	C2006002596.fasta	0.934028	haemophilus parainfluenzae
C2008003258	haemophilus	parainfluenzae	MN_lab	C2008003258.fasta	0.934028	haemophilus parainfluenzae
Haemophilus_influenzae_167_HINF	haemophilus	parainfluenzae	ncbi_refseq	Haemophilus_influenzae_167_HINF.fasta	0.934028	haemophilus parainfluenzae
Haemophilus_influenzae_841_HINF	haemophilus	parainfluenzae	ncbi_refseq	Haemophilus_influenzae_841_HINF.fasta	0.934028	haemophilus parainfluenzae
Haemophilus_parainfluenzae_146_HPAR	haemophilus	parainfluenzae	ncbi_refseq	Haemophilus_parainfluenzae_146_HPAR.fasta	0.934028	haemophilus parainfluenzae
Haemophilus_parainfluenzae_155_HPAR	haemophilus	parainfluenzae	ncbi_refseq	Haemophilus_parainfluenzae_155_HPAR.fasta	0.934028	haemophilus parainfluenzae
Haemophilus_parainfluenzae_209_HPAR	haemophilus	parainfluenzae	ncbi_refseq	Haemophilus_parainfluenzae_209_HPAR.fasta	0.934028	haemophilus parainfluenzae
Haemophilus_parainfluenzae_488_HPAR	haemophilus	parainfluenzae	ncbi_refseq	Haemophilus_parainfluenzae_488_HPAR.fasta	0.934028	haemophilus parainfluenzae
Haemophilus_parainfluenzae_901_HPAR	haemophilus	parainfluenzae	ncbi_refseq	Haemophilus_parainfluenzae_901_HPAR.fasta	0.934028	haemophilus parainfluenzae
Haemophilus_parainfluenzae_ATCC_9796	haemophilus	parainfluenzae	ncbi_refseq	Haemophilus_parainfluenzae_ATCC_9796.fasta	0.934028	haemophilus parainfluenzae
Haemophilus_parainfluenzae_CCUG_58848	haemophilus	parainfluenzae	ncbi_refseq	Haemophilus_parainfluenzae_CCUG_58848.fasta	0.934028	haemophilus parainfluenzae
Haemophilus_parainfluenzae_CCUG_62654	haemophilus	parainfluenzae	ncbi_refseq	Haemophilus_parainfluenzae_CCUG_62654.fasta	0.934028	haemophilus parainfluenzae
Haemophilus_parainfluenzae_HK2019	haemophilus	parainfluenzae	ncbi_refseq	Haemophilus_parainfluenzae_HK2019.fasta	0.934028	haemophilus parainfluenzae
Haemophilus_parainfluenzae_T3T1	haemophilus	parainfluenzae	ncbi_refseq	Haemophilus_parainfluenzae_T3T1.fasta	0.934028	haemophilus parainfluenzae
M11360_HUY3124A68_cleaned	haemophilus	parainfluenzae	BML_collection	M11360_HUY3124A68_cleaned.fasta	0.934028	haemophilus parainfluenzae
M27794_v0_PacBio	haemophilus	parainfluenzae	BML_collection	M27794_v0_PacBio.fasta	0.934028	haemophilus parainfluenzae
C2006000788	haemophilus	parahaemolyticus	MN_lab	C2006000788.fasta	0.963666	haemophilus parahaemolyticus
C2010039593	haemophilus	parahaemolyticus	MN_lab	C2010039593.fasta	0.963666	haemophilus parahaemolyticus
Haemophilus_parahaemolyticus_G321	haemophilus	parahaemolyticus	ncbi_refseq	Haemophilus_parahaemolyticus_G321.fasta	0.963666	haemophilus parahaemolyticus
Haemophilus_parahaemolyticus_HK385	haemophilus	parahaemolyticus	ncbi_refseq	Haemophilus_parahaemolyticus_HK385.fasta	0.963666	haemophilus parahaemolyticus
C2004002444	neisseria	mucosa	MN_lab	C2004002444.fasta	0.964843	neisseria mucosa
C2008000159	neisseria	mucosa	MN_lab	C2008000159.fasta	0.964843	neisseria mucosa
Neisseria_sp_HMSC055F11	neisseria	mucosa	ncbi_refseq	Neisseria_sp._HMSC055F11.fasta	0.964843	neisseria mucosa
Neisseria_sp_HMSC059F02	neisseria	mucosa	ncbi_refseq	Neisseria_sp._HMSC059F02.fasta	0.964843	neisseria mucosa
Neisseria_sp_HMSC064F04	neisseria	mucosa	ncbi_refseq	Neisseria_sp._HMSC064F04.fasta	0.964843	neisseria mucosa
Neisseria_sp_HMSC070E12	neisseria	mucosa	ncbi_refseq	Neisseria_sp._HMSC070E12.fasta	0.964843	neisseria mucosa
Neisseria_sp_HMSC15C08	neisseria	mucosa	ncbi_refseq	Neisseria_sp._HMSC15C08.fasta	0.964843	neisseria mucosa
Listeria_monocytogenes_10-092876-0168	listeria	monocytogenes	ncbi_refseq	Listeria_monocytogenes_10-092876-0168.fasta	0.946882	listeria monocytogenes
Listeria_monocytogenes_10-092876-1063_LM3	listeria	monocytogenes	ncbi_refseq	Listeria_monocytogenes_10-092876-1063_LM3.fasta	0.946882	listeria monocytogenes
Listeria_monocytogenes_10-092876-1235_LM8	listeria	monocytogenes	ncbi_refseq	Listeria_monocytogenes_10-092876-1235_LM8.fasta	0.946882	listeria monocytogenes
Listeria_monocytogenes_10-092876-1763_LM10	listeria	monocytogenes	ncbi_refseq	Listeria_monocytogenes_10-092876-1763_LM10.fasta	0.946882	listeria monocytogenes
Listeria_monocytogenes_C1-387	listeria	monocytogenes	ncbi_refseq	Listeria_monocytogenes_C1-387.fasta	0.946882	listeria monocytogenes
Listeria_monocytogenes_CFSAN007956	listeria	monocytogenes	ncbi_refseq	Listeria_monocytogenes_CFSAN007956.fasta	0.946882	listeria monocytogenes
Listeria_monocytogenes_CFSAN029793	listeria	monocytogenes	ncbi_refseq	Listeria_monocytogenes_CFSAN029793.fasta	0.946882	listeria monocytogenes
Listeria_monocytogenes_FW040025	listeria	monocytogenes	ncbi_refseq	Listeria_monocytogenes_FW040025.fasta	0.946882	listeria monocytogenes
Listeria_monocytogenes_HPB913	listeria	monocytogenes	ncbi_refseq	Listeria_monocytogenes_HPB913.fasta	0.946882	listeria monocytogenes
Listeria_monocytogenes_J2-031	listeria	monocytogenes	ncbi_refseq	Listeria_monocytogenes_J2-031.fasta	0.946882	listeria monocytogenes
Listeria_monocytogenes_L1846	listeria	monocytogenes	ncbi_refseq	Listeria_monocytogenes_L1846.fasta	0.946882	listeria monocytogenes
Listeria_monocytogenes_L2074	listeria	monocytogenes	ncbi_refseq	Listeria_monocytogenes_L2074.fasta	0.946882	listeria monocytogenes
Listeria_monocytogenes_L2625	listeria	monocytogenes	ncbi_refseq	Listeria_monocytogenes_L2625.fasta	0.946882	listeria monocytogenes
Listeria_monocytogenes_Lm_3136	listeria	monocytogenes	ncbi_refseq	Listeria_monocytogenes_Lm_3136.fasta	0.946882	listeria monocytogenes
Listeria_monocytogenes_Lm_3163	listeria	monocytogenes	ncbi_refseq	Listeria_monocytogenes_Lm_3163.fasta	0.946882	listeria monocytogenes
Listeria_monocytogenes_N1-011A	listeria	monocytogenes	ncbi_refseq	Listeria_monocytogenes_N1-011A.fasta	0.946882	listeria monocytogenes
Listeria_monocytogenes_N2306	listeria	monocytogenes	ncbi_refseq	Listeria_monocytogenes_N2306.fasta	0.946882	listeria monocytogenes
Listeria_monocytogenes_WSLC_1018	listeria	monocytogenes	ncbi_refseq	Listeria_monocytogenes_WSLC_1018.fasta	0.946882	listeria monocytogenes
Listeria_monocytogenes_WSLC_1019	listeria	monocytogenes	ncbi_refseq	Listeria_monocytogenes_WSLC_1019.fasta	0.946882	listeria monocytogenes
l_monocytogenes_EDG_ref	listeria	monocytogenes	ncbi_refseq	l_monocytogenes_EDG_ref.fasta	0.946882	listeria monocytogenes
M13455_v0_PacBio	listeria	monocytogenes	BML_collection	M13455_v0_PacBio.fasta	0.946882	listeria monocytogenes
M01005_v0_PacBio	neisseria	meningitidis	BML_collection	M01005_v0_PacBio.fasta	0.97563	neisseria meningitidis
M01539_CHA4858A42_cleaned	neisseria	meningitidis	BML_collection	M01539_CHA4858A42_cleaned.fasta	0.97563	neisseria meningitidis
M02568_HUY3652A19_cleaned	neisseria	meningitidis	BML_collection	M02568_HUY3652A19_cleaned.fasta	0.97563	neisseria meningitidis
M02678_HUY3007A35_cleaned	neisseria	meningitidis	BML_collection	M02678_HUY3007A35_cleaned.fasta	0.97563	neisseria meningitidis
M03313_HUY3652A23_cleaned	neisseria	meningitidis	BML_collection	M03313_HUY3652A23_cleaned.fasta	0.97563	neisseria meningitidis
M04256_HUY3652A26_cleaned	neisseria	meningitidis	BML_collection	M04256_HUY3652A26_cleaned.fasta	0.97563	neisseria meningitidis
M04486_HUY3652A27_cleaned	neisseria	meningitidis	BML_collection	M04486_HUY3652A27_cleaned.fasta	0.97563	neisseria meningitidis
M04559_HUY3758A10_cleaned	neisseria	meningitidis	BML_collection	M04559_HUY3758A10_cleaned.fasta	0.97563	neisseria meningitidis
M05721_HUY3970A6_cleaned	neisseria	meningitidis	BML_collection	M05721_HUY3970A6_cleaned.fasta	0.97563	neisseria meningitidis
M05726_HUY3970A7_cleaned	neisseria	meningitidis	BML_collection	M05726_HUY3970A7_cleaned.fasta	0.97563	neisseria meningitidis
M06243_HUY3758A8_cleaned	neisseria	meningitidis	BML_collection	M06243_HUY3758A8_cleaned.fasta	0.97563	neisseria meningitidis
M07293_v0_PacBio	neisseria	meningitidis	BML_collection	M07293_v0_PacBio.fasta	0.97563	neisseria meningitidis
M07297_HUY3652A1_cleaned	neisseria	meningitidis	BML_collection	M07297_HUY3652A1_cleaned.fasta	0.97563	neisseria meningitidis
M08566_HUY3970A18_cleaned	neisseria	meningitidis	BML_collection	M08566_HUY3970A18_cleaned.fasta	0.97563	neisseria meningitidis
M08865_HUY3758A22_cleaned	neisseria	meningitidis	BML_collection	M08865_HUY3758A22_cleaned.fasta	0.97563	neisseria meningitidis
M09624_CHA4858A47_cleaned	neisseria	meningitidis	BML_collection	M09624_CHA4858A47_cleaned.fasta	0.97563	neisseria meningitidis
M09929_HUY3758A24_cleaned	neisseria	meningitidis	BML_collection	M09929_HUY3758A24_cleaned.fasta	0.97563	neisseria meningitidis
M13973_HUY3970A21_cleaned	neisseria	meningitidis	BML_collection	M13973_HUY3970A21_cleaned.fasta	0.97563	neisseria meningitidis
M14418_S17_cleaned	neisseria	meningitidis	BML_collection	M14418_S17_cleaned.fasta	0.97563	neisseria meningitidis
M15113_S18_cleaned	neisseria	meningitidis	BML_collection	M15113_S18_cleaned.fasta	0.97563	neisseria meningitidis
M15586_CHA4858A174_cleaned	neisseria	meningitidis	BML_collection	M15586_CHA4858A174_cleaned.fasta	0.97563	neisseria meningitidis
M16700_CHA4858A186_cleaned	neisseria	meningitidis	BML_collection	M16700_CHA4858A186_cleaned.fasta	0.97563	neisseria meningitidis
M17277_v0_nan	neisseria	meningitidis	BML_collection	M17277_v0_nan.fasta	0.97563	neisseria meningitidis
M17596_CHA4858A3_cleaned	neisseria	meningitidis	BML_collection	M17596_CHA4858A3_cleaned.fasta	0.97563	neisseria meningitidis
M18727_v0_PacBio	neisseria	meningitidis	BML_collection	M18727_v0_PacBio.fasta	0.97563	neisseria meningitidis
M18755_v0_PacBio	neisseria	meningitidis	BML_collection	M18755_v0_PacBio.fasta	0.97563	neisseria meningitidis
M18849_CHA4080A130_cleaned	neisseria	meningitidis	BML_collection	M18849_CHA4080A130_cleaned.fasta	0.97563	neisseria meningitidis
M19033_CHA4080A135_cleaned	neisseria	meningitidis	BML_collection	M19033_CHA4080A135_cleaned.fasta	0.97563	neisseria meningitidis
M19559_CHA4301A1_cleaned	neisseria	meningitidis	BML_collection	M19559_CHA4301A1_cleaned.fasta	0.97563	neisseria meningitidis
M19586_HUY3970A24_cleaned	neisseria	meningitidis	BML_collection	M19586_HUY3970A24_cleaned.fasta	0.97563	neisseria meningitidis
M19901_WHA3811A7_cleaned	neisseria	meningitidis	BML_collection	M19901_WHA3811A7_cleaned.fasta	0.97563	neisseria meningitidis
M20756_HUY2364A10_cleaned	neisseria	meningitidis	BML_collection	M20756_HUY2364A10_cleaned.fasta	0.97563	neisseria meningitidis
M20967_CHA4080A150_cleaned	neisseria	meningitidis	BML_collection	M20967_CHA4080A150_cleaned.fasta	0.97563	neisseria meningitidis
M21261_CHA4080A56_cleaned	neisseria	meningitidis	BML_collection	M21261_CHA4080A56_cleaned.fasta	0.97563	neisseria meningitidis
M21264_CHA4172A3_cleaned	neisseria	meningitidis	BML_collection	M21264_CHA4172A3_cleaned.fasta	0.97563	neisseria meningitidis
M21273_CHA4080A152_cleaned	neisseria	meningitidis	BML_collection	M21273_CHA4080A152_cleaned.fasta	0.97563	neisseria meningitidis
M21319_HUY2364A16_cleaned	neisseria	meningitidis	BML_collection	M21319_HUY2364A16_cleaned.fasta	0.97563	neisseria meningitidis
M21326_HUY2364A17_cleaned	neisseria	meningitidis	BML_collection	M21326_HUY2364A17_cleaned.fasta	0.97563	neisseria meningitidis
M21374_v0_PacBio	neisseria	meningitidis	BML_collection	M21374_v0_PacBio.fasta	0.97563	neisseria meningitidis
M21471_CHA4080A58_cleaned	neisseria	meningitidis	BML_collection	M21471_CHA4080A58_cleaned.fasta	0.97563	neisseria meningitidis
M21577_v0_Illumina	neisseria	meningitidis	BML_collection	M21577_v0_Illumina.fasta	0.97563	neisseria meningitidis
M21591_CHA4080A62_cleaned	neisseria	meningitidis	BML_collection	M21591_CHA4080A62_cleaned.fasta	0.97563	neisseria meningitidis
M21641_CHA4172A5_cleaned	neisseria	meningitidis	BML_collection	M21641_CHA4172A5_cleaned.fasta	0.97563	neisseria meningitidis
M21717_v0_PacBio	neisseria	meningitidis	BML_collection	M21717_v0_PacBio.fasta	0.97563	neisseria meningitidis
M21886_CHA4172A10_cleaned	neisseria	meningitidis	BML_collection	M21886_CHA4172A10_cleaned.fasta	0.97563	neisseria meningitidis
M21902_CHA4080A70_cleaned	neisseria	meningitidis	BML_collection	M21902_CHA4080A70_cleaned.fasta	0.97563	neisseria meningitidis
M21955_v0_PacBio	neisseria	meningitidis	BML_collection	M21955_v0_PacBio.fasta	0.97563	neisseria meningitidis
M21980_CHA4301A14_cleaned	neisseria	meningitidis	BML_collection	M21980_CHA4301A14_cleaned.fasta	0.97563	neisseria meningitidis
M22162_HUY1102A60_cleaned	neisseria	meningitidis	BML_collection	M22162_HUY1102A60_cleaned.fasta	0.97563	neisseria meningitidis
M22236_HUY3970A25_cleaned	neisseria	meningitidis	BML_collection	M22236_HUY3970A25_cleaned.fasta	0.97563	neisseria meningitidis
M22293_v0_PacBio	neisseria	meningitidis	BML_collection	M22293_v0_PacBio.fasta	0.97563	neisseria meningitidis
M22425_v0_PacBio	neisseria	meningitidis	BML_collection	M22425_v0_PacBio.fasta	0.97563	neisseria meningitidis
M22437_v0_Illumina	neisseria	meningitidis	BML_collection	M22437_v0_Illumina.fasta	0.97563	neisseria meningitidis
M22440_HUY3970A26_cleaned	neisseria	meningitidis	BML_collection	M22440_HUY3970A26_cleaned.fasta	0.97563	neisseria meningitidis
M22605_CHA4080A93_cleaned	neisseria	meningitidis	BML_collection	M22605_CHA4080A93_cleaned.fasta	0.97563	neisseria meningitidis
M22617_CHA4172A32_cleaned	neisseria	meningitidis	BML_collection	M22617_CHA4172A32_cleaned.fasta	0.97563	neisseria meningitidis
M22814_v0_PacBio	neisseria	meningitidis	BML_collection	M22814_v0_PacBio.fasta	0.97563	neisseria meningitidis
M22838_HUY1102A26_cleaned	neisseria	meningitidis	BML_collection	M22838_HUY1102A26_cleaned.fasta	0.97563	neisseria meningitidis
M22960_CHA4080A97_cleaned	neisseria	meningitidis	BML_collection	M22960_CHA4080A97_cleaned.fasta	0.97563	neisseria meningitidis
M22962_v0_Illumina	neisseria	meningitidis	BML_collection	M22962_v0_Illumina.fasta	0.97563	neisseria meningitidis
M23008_v0_Illumina	neisseria	meningitidis	BML_collection	M23008_v0_Illumina.fasta	0.97563	neisseria meningitidis
M23083_HUY2364A71_cleaned	neisseria	meningitidis	BML_collection	M23083_HUY2364A71_cleaned.fasta	0.97563	neisseria meningitidis
M23168_CHA4080A168_cleaned	neisseria	meningitidis	BML_collection	M23168_CHA4080A168_cleaned.fasta	0.97563	neisseria meningitidis
M23347_v0_PacBio	neisseria	meningitidis	BML_collection	M23347_v0_PacBio.fasta	0.97563	neisseria meningitidis
M23369_CHA4080A173_cleaned	neisseria	meningitidis	BML_collection	M23369_CHA4080A173_cleaned.fasta	0.97563	neisseria meningitidis
M23675_CHA4080A104_cleaned	neisseria	meningitidis	BML_collection	M23675_CHA4080A104_cleaned.fasta	0.97563	neisseria meningitidis
M23677_v0_PacBio	neisseria	meningitidis	BML_collection	M23677_v0_PacBio.fasta	0.97563	neisseria meningitidis
M23950_CHA4080A112_cleaned	neisseria	meningitidis	BML_collection	M23950_CHA4080A112_cleaned.fasta	0.97563	neisseria meningitidis
M23971_CHA4080A115_cleaned	neisseria	meningitidis	BML_collection	M23971_CHA4080A115_cleaned.fasta	0.97563	neisseria meningitidis
M24705_v0_PacBio	neisseria	meningitidis	BML_collection	M24705_v0_PacBio.fasta	0.97563	neisseria meningitidis
M25159_HUY2364A87_cleaned	neisseria	meningitidis	BML_collection	M25159_HUY2364A87_cleaned.fasta	0.97563	neisseria meningitidis
M25330_CHA4016A24_cleaned	neisseria	meningitidis	BML_collection	M25330_CHA4016A24_cleaned.fasta	0.97563	neisseria meningitidis
M25634_CHA4063A5_cleaned	neisseria	meningitidis	BML_collection	M25634_CHA4063A5_cleaned.fasta	0.97563	neisseria meningitidis
M25687_v0_Illumina	neisseria	meningitidis	BML_collection	M25687_v0_Illumina.fasta	0.97563	neisseria meningitidis
M25964_v0_PacBio	neisseria	meningitidis	BML_collection	M25964_v0_PacBio.fasta	0.97563	neisseria meningitidis
M26263_v0_PacBio	neisseria	meningitidis	BML_collection	M26263_v0_PacBio.fasta	0.97563	neisseria meningitidis
M26351_HUY3136A30_cleaned	neisseria	meningitidis	BML_collection	M26351_HUY3136A30_cleaned.fasta	0.97563	neisseria meningitidis
M26471_HUY3136A35_cleaned	neisseria	meningitidis	BML_collection	M26471_HUY3136A35_cleaned.fasta	0.97563	neisseria meningitidis
M27306_HUY3136A41_cleaned	neisseria	meningitidis	BML_collection	M27306_HUY3136A41_cleaned.fasta	0.97563	neisseria meningitidis
M27308_CHA3966A25_cleaned	neisseria	meningitidis	BML_collection	M27308_CHA3966A25_cleaned.fasta	0.97563	neisseria meningitidis
M27349_HUY3136A44_cleaned	neisseria	meningitidis	BML_collection	M27349_HUY3136A44_cleaned.fasta	0.97563	neisseria meningitidis
M27398_HUY3136A47_cleaned	neisseria	meningitidis	BML_collection	M27398_HUY3136A47_cleaned.fasta	0.97563	neisseria meningitidis
M27477_v0_PacBio	neisseria	meningitidis	BML_collection	M27477_v0_PacBio.fasta	0.97563	neisseria meningitidis
M27480_CHA3966A46_cleaned	neisseria	meningitidis	BML_collection	M27480_CHA3966A46_cleaned.fasta	0.97563	neisseria meningitidis
M27527_HUY3136A55_cleaned	neisseria	meningitidis	BML_collection	M27527_HUY3136A55_cleaned.fasta	0.97563	neisseria meningitidis
M27788_v1_Illumina	neisseria	meningitidis	BML_collection	M27788_v1_Illumina.fasta	0.97563	neisseria meningitidis
M28144_CHA3757A11_cleaned	neisseria	meningitidis	BML_collection	M28144_CHA3757A11_cleaned.fasta	0.97563	neisseria meningitidis
M28331_CHA3757A13_cleaned	neisseria	meningitidis	BML_collection	M28331_CHA3757A13_cleaned.fasta	0.97563	neisseria meningitidis
M28409_CHA3974A11_cleaned	neisseria	meningitidis	BML_collection	M28409_CHA3974A11_cleaned.fasta	0.97563	neisseria meningitidis
M28411_CHA3974A13_cleaned	neisseria	meningitidis	BML_collection	M28411_CHA3974A13_cleaned.fasta	0.97563	neisseria meningitidis
M28428_CHA3974A31_cleaned	neisseria	meningitidis	BML_collection	M28428_CHA3974A31_cleaned.fasta	0.97563	neisseria meningitidis
M28433_HUY3652A8_cleaned	neisseria	meningitidis	BML_collection	M28433_HUY3652A8_cleaned.fasta	0.97563	neisseria meningitidis
M28434_CHA3974A36_cleaned	neisseria	meningitidis	BML_collection	M28434_CHA3974A36_cleaned.fasta	0.97563	neisseria meningitidis
M28532_CHA3757A20_cleaned	neisseria	meningitidis	BML_collection	M28532_CHA3757A20_cleaned.fasta	0.97563	neisseria meningitidis
M28670_S15_cleaned	neisseria	meningitidis	BML_collection	M28670_S15_cleaned.fasta	0.97563	neisseria meningitidis
M28679_HUY3970A27_cleaned	neisseria	meningitidis	BML_collection	M28679_HUY3970A27_cleaned.fasta	0.97563	neisseria meningitidis
M28920_HUY3136A72_cleaned	neisseria	meningitidis	BML_collection	M28920_HUY3136A72_cleaned.fasta	0.97563	neisseria meningitidis
M28925_CHA4063A13_cleaned	neisseria	meningitidis	BML_collection	M28925_CHA4063A13_cleaned.fasta	0.97563	neisseria meningitidis
M28955_CHA4063A16_cleaned	neisseria	meningitidis	BML_collection	M28955_CHA4063A16_cleaned.fasta	0.97563	neisseria meningitidis
M28957_HUY3136A82_cleaned	neisseria	meningitidis	BML_collection	M28957_HUY3136A82_cleaned.fasta	0.97563	neisseria meningitidis
M28960_CHA4011A31_cleaned	neisseria	meningitidis	BML_collection	M28960_CHA4011A31_cleaned.fasta	0.97563	neisseria meningitidis
M28965_CHA4002A28_cleaned	neisseria	meningitidis	BML_collection	M28965_CHA4002A28_cleaned.fasta	0.97563	neisseria meningitidis
M28983_CHA3757A92_cleaned	neisseria	meningitidis	BML_collection	M28983_CHA3757A92_cleaned.fasta	0.97563	neisseria meningitidis
M28984_CHA3757A93_cleaned	neisseria	meningitidis	BML_collection	M28984_CHA3757A93_cleaned.fasta	0.97563	neisseria meningitidis
M28998_CHA3856A7_cleaned	neisseria	meningitidis	BML_collection	M28998_CHA3856A7_cleaned.fasta	0.97563	neisseria meningitidis
M29015_CHA3856A13_cleaned	neisseria	meningitidis	BML_collection	M29015_CHA3856A13_cleaned.fasta	0.97563	neisseria meningitidis
M29016_CHA3757A25_cleaned	neisseria	meningitidis	BML_collection	M29016_CHA3757A25_cleaned.fasta	0.97563	neisseria meningitidis
M29022_CHA3856A17_cleaned	neisseria	meningitidis	BML_collection	M29022_CHA3856A17_cleaned.fasta	0.97563	neisseria meningitidis
M29025_CHA3757A28_cleaned	neisseria	meningitidis	BML_collection	M29025_CHA3757A28_cleaned.fasta	0.97563	neisseria meningitidis
M29033_CHA3757A30_cleaned	neisseria	meningitidis	BML_collection	M29033_CHA3757A30_cleaned.fasta	0.97563	neisseria meningitidis
M29038_CHA3757A35_cleaned	neisseria	meningitidis	BML_collection	M29038_CHA3757A35_cleaned.fasta	0.97563	neisseria meningitidis
M29043_CHA3757A40_cleaned	neisseria	meningitidis	BML_collection	M29043_CHA3757A40_cleaned.fasta	0.97563	neisseria meningitidis
M29044_CHA3757A41_cleaned	neisseria	meningitidis	BML_collection	M29044_CHA3757A41_cleaned.fasta	0.97563	neisseria meningitidis
M29046_CHA3757A43_cleaned	neisseria	meningitidis	BML_collection	M29046_CHA3757A43_cleaned.fasta	0.97563	neisseria meningitidis
M29047_CHA3757A44_cleaned	neisseria	meningitidis	BML_collection	M29047_CHA3757A44_cleaned.fasta	0.97563	neisseria meningitidis
M29083_CHA3757A49_cleaned	neisseria	meningitidis	BML_collection	M29083_CHA3757A49_cleaned.fasta	0.97563	neisseria meningitidis
M29120_CHA3757A60_cleaned	neisseria	meningitidis	BML_collection	M29120_CHA3757A60_cleaned.fasta	0.97563	neisseria meningitidis
M29133_CHA3856A48_cleaned	neisseria	meningitidis	BML_collection	M29133_CHA3856A48_cleaned.fasta	0.97563	neisseria meningitidis
M29200_CHA4063A21_cleaned	neisseria	meningitidis	BML_collection	M29200_CHA4063A21_cleaned.fasta	0.97563	neisseria meningitidis
M29207_CHA4063A24_cleaned	neisseria	meningitidis	BML_collection	M29207_CHA4063A24_cleaned.fasta	0.97563	neisseria meningitidis
M29259_CHA4002A10_cleaned	neisseria	meningitidis	BML_collection	M29259_CHA4002A10_cleaned.fasta	0.97563	neisseria meningitidis
M29266_CHA4002A16_cleaned	neisseria	meningitidis	BML_collection	M29266_CHA4002A16_cleaned.fasta	0.97563	neisseria meningitidis
M29418_CHA4002A22_cleaned	neisseria	meningitidis	BML_collection	M29418_CHA4002A22_cleaned.fasta	0.97563	neisseria meningitidis
M29592_CHA4011A27_cleaned	neisseria	meningitidis	BML_collection	M29592_CHA4011A27_cleaned.fasta	0.97563	neisseria meningitidis
M29615_CHA4080A13_cleaned	neisseria	meningitidis	BML_collection	M29615_CHA4080A13_cleaned.fasta	0.97563	neisseria meningitidis
M29616_CHA4080A14_cleaned	neisseria	meningitidis	BML_collection	M29616_CHA4080A14_cleaned.fasta	0.97563	neisseria meningitidis
M29618_CHA4080A16_cleaned	neisseria	meningitidis	BML_collection	M29618_CHA4080A16_cleaned.fasta	0.97563	neisseria meningitidis
M29619_CHA4080A17_cleaned	neisseria	meningitidis	BML_collection	M29619_CHA4080A17_cleaned.fasta	0.97563	neisseria meningitidis
M29621_CHA4080A19_cleaned	neisseria	meningitidis	BML_collection	M29621_CHA4080A19_cleaned.fasta	0.97563	neisseria meningitidis
M29642_CHA4080A29_cleaned	neisseria	meningitidis	BML_collection	M29642_CHA4080A29_cleaned.fasta	0.97563	neisseria meningitidis
M29644_CHA4080A31_cleaned	neisseria	meningitidis	BML_collection	M29644_CHA4080A31_cleaned.fasta	0.97563	neisseria meningitidis
M29645_CHA4080A32_cleaned	neisseria	meningitidis	BML_collection	M29645_CHA4080A32_cleaned.fasta	0.97563	neisseria meningitidis
M29733_S17_cleaned	neisseria	meningitidis	BML_collection	M29733_S17_cleaned.fasta	0.97563	neisseria meningitidis
M29760_S18_cleaned	neisseria	meningitidis	BML_collection	M29760_S18_cleaned.fasta	0.97563	neisseria meningitidis
M29771_CHA5855A98_cleaned	neisseria	meningitidis	BML_collection	M29771_CHA5855A98_cleaned.fasta	0.97563	neisseria meningitidis
M29780_HUY4303A25_cleaned	neisseria	meningitidis	BML_collection	M29780_HUY4303A25_cleaned.fasta	0.97563	neisseria meningitidis
M29805_CHA5855A118_cleaned	neisseria	meningitidis	BML_collection	M29805_CHA5855A118_cleaned.fasta	0.97563	neisseria meningitidis
M29822_v0_Illumina	neisseria	meningitidis	BML_collection	M29822_v0_Illumina.fasta	0.97563	neisseria meningitidis
M29891_v0_Illumina	neisseria	meningitidis	BML_collection	M29891_v0_Illumina.fasta	0.97563	neisseria meningitidis
M29916_HUY3652A10_cleaned	neisseria	meningitidis	BML_collection	M29916_HUY3652A10_cleaned.fasta	0.97563	neisseria meningitidis
M29924_CHA4454A8_cleaned	neisseria	meningitidis	BML_collection	M29924_CHA4454A8_cleaned.fasta	0.97563	neisseria meningitidis
M29983_CHA4858A114_cleaned	neisseria	meningitidis	BML_collection	M29983_CHA4858A114_cleaned.fasta	0.97563	neisseria meningitidis
M29985_v0_Illumina	neisseria	meningitidis	BML_collection	M29985_v0_Illumina.fasta	0.97563	neisseria meningitidis
M36363_HUY3652A11_cleaned	neisseria	meningitidis	BML_collection	M36363_HUY3652A11_cleaned.fasta	0.97563	neisseria meningitidis
M36743_CHA5855A165_cleaned	neisseria	meningitidis	BML_collection	M36743_CHA5855A165_cleaned.fasta	0.97563	neisseria meningitidis
M36749_CHA5855A166_cleaned	neisseria	meningitidis	BML_collection	M36749_CHA5855A166_cleaned.fasta	0.97563	neisseria meningitidis
M36756_CHA5275A179_cleaned	neisseria	meningitidis	BML_collection	M36756_CHA5275A179_cleaned.fasta	0.97563	neisseria meningitidis
M36770_S23_cleaned	neisseria	meningitidis	BML_collection	M36770_S23_cleaned.fasta	0.97563	neisseria meningitidis
M36805_CHA4454A15_cleaned	neisseria	meningitidis	BML_collection	M36805_CHA4454A15_cleaned.fasta	0.97563	neisseria meningitidis
M36811_CHA5855A174_cleaned	neisseria	meningitidis	BML_collection	M36811_CHA5855A174_cleaned.fasta	0.97563	neisseria meningitidis
M36835_HUY3701A5_cleaned	neisseria	meningitidis	BML_collection	M36835_HUY3701A5_cleaned.fasta	0.97563	neisseria meningitidis
M36843_CHA5275A146_cleaned	neisseria	meningitidis	BML_collection	M36843_CHA5275A146_cleaned.fasta	0.97563	neisseria meningitidis
M36845_HUY3701A22_cleaned	neisseria	meningitidis	BML_collection	M36845_HUY3701A22_cleaned.fasta	0.97563	neisseria meningitidis
M36859_HUY3701A4_cleaned	neisseria	meningitidis	BML_collection	M36859_HUY3701A4_cleaned.fasta	0.97563	neisseria meningitidis
M36866_S24_cleaned	neisseria	meningitidis	BML_collection	M36866_S24_cleaned.fasta	0.97563	neisseria meningitidis
M36873_CHA5275A153_cleaned	neisseria	meningitidis	BML_collection	M36873_CHA5275A153_cleaned.fasta	0.97563	neisseria meningitidis
M36874_HUY3758A7_cleaned	neisseria	meningitidis	BML_collection	M36874_HUY3758A7_cleaned.fasta	0.97563	neisseria meningitidis
M36905_CHA5275A141_cleaned	neisseria	meningitidis	BML_collection	M36905_CHA5275A141_cleaned.fasta	0.97563	neisseria meningitidis
M36959_HUY3701A57_cleaned	neisseria	meningitidis	BML_collection	M36959_HUY3701A57_cleaned.fasta	0.97563	neisseria meningitidis
M36970_HUY3701A38_cleaned	neisseria	meningitidis	BML_collection	M36970_HUY3701A38_cleaned.fasta	0.97563	neisseria meningitidis
M36981_CHA5265A152_cleaned	neisseria	meningitidis	BML_collection	M36981_CHA5265A152_cleaned.fasta	0.97563	neisseria meningitidis
M36986_CHA4454A12_cleaned	neisseria	meningitidis	BML_collection	M36986_CHA4454A12_cleaned.fasta	0.97563	neisseria meningitidis
M36993_HUY3701A58_cleaned	neisseria	meningitidis	BML_collection	M36993_HUY3701A58_cleaned.fasta	0.97563	neisseria meningitidis
M37001_CHA4454A10_cleaned	neisseria	meningitidis	BML_collection	M37001_CHA4454A10_cleaned.fasta	0.97563	neisseria meningitidis
M37018_CHA4454A11_cleaned	neisseria	meningitidis	BML_collection	M37018_CHA4454A11_cleaned.fasta	0.97563	neisseria meningitidis
M37022_HUY3701A54_cleaned	neisseria	meningitidis	BML_collection	M37022_HUY3701A54_cleaned.fasta	0.97563	neisseria meningitidis
M37032_CHA5265A156_cleaned	neisseria	meningitidis	BML_collection	M37032_CHA5265A156_cleaned.fasta	0.97563	neisseria meningitidis
M37043_CHA5265A140_cleaned	neisseria	meningitidis	BML_collection	M37043_CHA5265A140_cleaned.fasta	0.97563	neisseria meningitidis
M37047_HUY3701A49_cleaned	neisseria	meningitidis	BML_collection	M37047_HUY3701A49_cleaned.fasta	0.97563	neisseria meningitidis
M37057_HUY3652A18_cleaned	neisseria	meningitidis	BML_collection	M37057_HUY3652A18_cleaned.fasta	0.97563	neisseria meningitidis
M37059_CHA4079A1_cleaned	neisseria	meningitidis	BML_collection	M37059_CHA4079A1_cleaned.fasta	0.97563	neisseria meningitidis
M37060_CHA4054A1_cleaned	neisseria	meningitidis	BML_collection	M37060_CHA4054A1_cleaned.fasta	0.97563	neisseria meningitidis
M37069_CHA4054A5_cleaned	neisseria	meningitidis	BML_collection	M37069_CHA4054A5_cleaned.fasta	0.97563	neisseria meningitidis
M37074_CHA4054A6_cleaned	neisseria	meningitidis	BML_collection	M37074_CHA4054A6_cleaned.fasta	0.97563	neisseria meningitidis
M37087_CHA4016A4_cleaned	neisseria	meningitidis	BML_collection	M37087_CHA4016A4_cleaned.fasta	0.97563	neisseria meningitidis
M37093_CHA4054A8_cleaned	neisseria	meningitidis	BML_collection	M37093_CHA4054A8_cleaned.fasta	0.97563	neisseria meningitidis
M37103_CHA4054A12_cleaned	neisseria	meningitidis	BML_collection	M37103_CHA4054A12_cleaned.fasta	0.97563	neisseria meningitidis
M37111_CHA4054A15_cleaned	neisseria	meningitidis	BML_collection	M37111_CHA4054A15_cleaned.fasta	0.97563	neisseria meningitidis
M37112_CHA4016A6_cleaned	neisseria	meningitidis	BML_collection	M37112_CHA4016A6_cleaned.fasta	0.97563	neisseria meningitidis
M37113_CHA4016A7_cleaned	neisseria	meningitidis	BML_collection	M37113_CHA4016A7_cleaned.fasta	0.97563	neisseria meningitidis
M37115_CHA4054A17_cleaned	neisseria	meningitidis	BML_collection	M37115_CHA4054A17_cleaned.fasta	0.97563	neisseria meningitidis
M37122_CHA4054A20_cleaned	neisseria	meningitidis	BML_collection	M37122_CHA4054A20_cleaned.fasta	0.97563	neisseria meningitidis
M37125_CHA4016A8_cleaned	neisseria	meningitidis	BML_collection	M37125_CHA4016A8_cleaned.fasta	0.97563	neisseria meningitidis
M37127_CHA4054A22_cleaned	neisseria	meningitidis	BML_collection	M37127_CHA4054A22_cleaned.fasta	0.97563	neisseria meningitidis
M37128_CHA4016A9_cleaned	neisseria	meningitidis	BML_collection	M37128_CHA4016A9_cleaned.fasta	0.97563	neisseria meningitidis
M37134_CHA4079A5_cleaned	neisseria	meningitidis	BML_collection	M37134_CHA4079A5_cleaned.fasta	0.97563	neisseria meningitidis
M37141_CHA4054A25_cleaned	neisseria	meningitidis	BML_collection	M37141_CHA4054A25_cleaned.fasta	0.97563	neisseria meningitidis
M37144_CHA4016A12_cleaned	neisseria	meningitidis	BML_collection	M37144_CHA4016A12_cleaned.fasta	0.97563	neisseria meningitidis
M37148_CHA4079A6_cleaned	neisseria	meningitidis	BML_collection	M37148_CHA4079A6_cleaned.fasta	0.97563	neisseria meningitidis
M37150_CHA4054A26_cleaned	neisseria	meningitidis	BML_collection	M37150_CHA4054A26_cleaned.fasta	0.97563	neisseria meningitidis
M37152_CHA4054A27_cleaned	neisseria	meningitidis	BML_collection	M37152_CHA4054A27_cleaned.fasta	0.97563	neisseria meningitidis
M37345_S14_cleaned	neisseria	meningitidis	BML_collection	M37345_S14_cleaned.fasta	0.97563	neisseria meningitidis
M37347_S16_cleaned	neisseria	meningitidis	BML_collection	M37347_S16_cleaned.fasta	0.97563	neisseria meningitidis
M37412_CHA4080A43_cleaned	neisseria	meningitidis	BML_collection	M37412_CHA4080A43_cleaned.fasta	0.97563	neisseria meningitidis
M37443_CHA4454A2_cleaned	neisseria	meningitidis	BML_collection	M37443_CHA4454A2_cleaned.fasta	0.97563	neisseria meningitidis
M37446_S3_cleaned	neisseria	meningitidis	BML_collection	M37446_S3_cleaned.fasta	0.97563	neisseria meningitidis
M37447_CHA4454A6_cleaned	neisseria	meningitidis	BML_collection	M37447_CHA4454A6_cleaned.fasta	0.97563	neisseria meningitidis
M37449_CHA4858A64_cleaned	neisseria	meningitidis	BML_collection	M37449_CHA4858A64_cleaned.fasta	0.97563	neisseria meningitidis
M37477_CHA4080A49_cleaned	neisseria	meningitidis	BML_collection	M37477_CHA4080A49_cleaned.fasta	0.97563	neisseria meningitidis
M37481_CHA4858A67_cleaned	neisseria	meningitidis	BML_collection	M37481_CHA4858A67_cleaned.fasta	0.97563	neisseria meningitidis
M37709_S2_cleaned	neisseria	meningitidis	BML_collection	M37709_S2_cleaned.fasta	0.97563	neisseria meningitidis
M37712_CHA4011A1_cleaned	neisseria	meningitidis	BML_collection	M37712_CHA4011A1_cleaned.fasta	0.97563	neisseria meningitidis
M37730_CHA4011A3_cleaned	neisseria	meningitidis	BML_collection	M37730_CHA4011A3_cleaned.fasta	0.97563	neisseria meningitidis
M37750_CHA4011A4_cleaned	neisseria	meningitidis	BML_collection	M37750_CHA4011A4_cleaned.fasta	0.97563	neisseria meningitidis
M37773_CHA5856A76_cleaned	neisseria	meningitidis	BML_collection	M37773_CHA5856A76_cleaned.fasta	0.97563	neisseria meningitidis
M37777_CHA5856A79_cleaned	neisseria	meningitidis	BML_collection	M37777_CHA5856A79_cleaned.fasta	0.97563	neisseria meningitidis
M37796_CHA4011A9_cleaned	neisseria	meningitidis	BML_collection	M37796_CHA4011A9_cleaned.fasta	0.97563	neisseria meningitidis
M37807_CHA5856A95_cleaned	neisseria	meningitidis	BML_collection	M37807_CHA5856A95_cleaned.fasta	0.97563	neisseria meningitidis
M37810_CHA4011A13_cleaned	neisseria	meningitidis	BML_collection	M37810_CHA4011A13_cleaned.fasta	0.97563	neisseria meningitidis
M37815_CHA5856A98_cleaned	neisseria	meningitidis	BML_collection	M37815_CHA5856A98_cleaned.fasta	0.97563	neisseria meningitidis
M37841_CHA4011A18_cleaned	neisseria	meningitidis	BML_collection	M37841_CHA4011A18_cleaned.fasta	0.97563	neisseria meningitidis
M37844_CHA5856A122_cleaned	neisseria	meningitidis	BML_collection	M37844_CHA5856A122_cleaned.fasta	0.97563	neisseria meningitidis
M37851_CHA5856A129_cleaned	neisseria	meningitidis	BML_collection	M37851_CHA5856A129_cleaned.fasta	0.97563	neisseria meningitidis
M37852_CHA5856A130_cleaned	neisseria	meningitidis	BML_collection	M37852_CHA5856A130_cleaned.fasta	0.97563	neisseria meningitidis
M37862_CHA5856A137_cleaned	neisseria	meningitidis	BML_collection	M37862_CHA5856A137_cleaned.fasta	0.97563	neisseria meningitidis
M37878_CHA4011A21_cleaned	neisseria	meningitidis	BML_collection	M37878_CHA4011A21_cleaned.fasta	0.97563	neisseria meningitidis
M37935_S19_cleaned	neisseria	meningitidis	BML_collection	M37935_S19_cleaned.fasta	0.97563	neisseria meningitidis
M37937_S21_cleaned	neisseria	meningitidis	BML_collection	M37937_S21_cleaned.fasta	0.97563	neisseria meningitidis
M37940_CHA4858A81_cleaned	neisseria	meningitidis	BML_collection	M37940_CHA4858A81_cleaned.fasta	0.97563	neisseria meningitidis
M37943_CHA4858A84_cleaned	neisseria	meningitidis	BML_collection	M37943_CHA4858A84_cleaned.fasta	0.97563	neisseria meningitidis
M37951_CHA4858A89_cleaned	neisseria	meningitidis	BML_collection	M37951_CHA4858A89_cleaned.fasta	0.97563	neisseria meningitidis
M37958_CHA4016A14_cleaned	neisseria	meningitidis	BML_collection	M37958_CHA4016A14_cleaned.fasta	0.97563	neisseria meningitidis
M37959_CHA4016A15_cleaned	neisseria	meningitidis	BML_collection	M37959_CHA4016A15_cleaned.fasta	0.97563	neisseria meningitidis
M37980_CHA4063A2_cleaned	neisseria	meningitidis	BML_collection	M37980_CHA4063A2_cleaned.fasta	0.97563	neisseria meningitidis
M38016_CHA4474A7_cleaned	neisseria	meningitidis	BML_collection	M38016_CHA4474A7_cleaned.fasta	0.97563	neisseria meningitidis
M38110_CHA5275A191_cleaned	neisseria	meningitidis	BML_collection	M38110_CHA5275A191_cleaned.fasta	0.97563	neisseria meningitidis
M38117_CHA5275A5_cleaned	neisseria	meningitidis	BML_collection	M38117_CHA5275A5_cleaned.fasta	0.97563	neisseria meningitidis
M38132_HUY4160A4_cleaned	neisseria	meningitidis	BML_collection	M38132_HUY4160A4_cleaned.fasta	0.97563	neisseria meningitidis
M38134_HUY4160A6_cleaned	neisseria	meningitidis	BML_collection	M38134_HUY4160A6_cleaned.fasta	0.97563	neisseria meningitidis
M38175_HUY4160A14_cleaned	neisseria	meningitidis	BML_collection	M38175_HUY4160A14_cleaned.fasta	0.97563	neisseria meningitidis
M38184_HUY4160A17_cleaned	neisseria	meningitidis	BML_collection	M38184_HUY4160A17_cleaned.fasta	0.97563	neisseria meningitidis
M38199_HUY4160A22_cleaned	neisseria	meningitidis	BML_collection	M38199_HUY4160A22_cleaned.fasta	0.97563	neisseria meningitidis
M38202_HUY4160A23_cleaned	neisseria	meningitidis	BML_collection	M38202_HUY4160A23_cleaned.fasta	0.97563	neisseria meningitidis
M38215_CHA5275A47_cleaned	neisseria	meningitidis	BML_collection	M38215_CHA5275A47_cleaned.fasta	0.97563	neisseria meningitidis
M38226_HUY4160A25_cleaned	neisseria	meningitidis	BML_collection	M38226_HUY4160A25_cleaned.fasta	0.97563	neisseria meningitidis
M38230_CHA5275A51_cleaned	neisseria	meningitidis	BML_collection	M38230_CHA5275A51_cleaned.fasta	0.97563	neisseria meningitidis
M38354_CHA4474A10_cleaned	neisseria	meningitidis	BML_collection	M38354_CHA4474A10_cleaned.fasta	0.97563	neisseria meningitidis
M38382_CHA4309A15_cleaned	neisseria	meningitidis	BML_collection	M38382_CHA4309A15_cleaned.fasta	0.97563	neisseria meningitidis
M38388_CHA5856A188_cleaned	neisseria	meningitidis	BML_collection	M38388_CHA5856A188_cleaned.fasta	0.97563	neisseria meningitidis
M38398_CHA4309A17_cleaned	neisseria	meningitidis	BML_collection	M38398_CHA4309A17_cleaned.fasta	0.97563	neisseria meningitidis
M38406_CHA4309A22_cleaned	neisseria	meningitidis	BML_collection	M38406_CHA4309A22_cleaned.fasta	0.97563	neisseria meningitidis
M38489_CHA4309A10_cleaned	neisseria	meningitidis	BML_collection	M38489_CHA4309A10_cleaned.fasta	0.97563	neisseria meningitidis
M38519_CHA4474A16_cleaned	neisseria	meningitidis	BML_collection	M38519_CHA4474A16_cleaned.fasta	0.97563	neisseria meningitidis
M38522_S14_cleaned	neisseria	meningitidis	BML_collection	M38522_S14_cleaned.fasta	0.97563	neisseria meningitidis
M38524_CHA4474A20_cleaned	neisseria	meningitidis	BML_collection	M38524_CHA4474A20_cleaned.fasta	0.97563	neisseria meningitidis
M38526_CHA4474A22_cleaned	neisseria	meningitidis	BML_collection	M38526_CHA4474A22_cleaned.fasta	0.97563	neisseria meningitidis
M38541_CHA4858A191_cleaned	neisseria	meningitidis	BML_collection	M38541_CHA4858A191_cleaned.fasta	0.97563	neisseria meningitidis
M38597_S14_cleaned	neisseria	meningitidis	BML_collection	M38597_S14_cleaned.fasta	0.97563	neisseria meningitidis
M38608_CHA4355A6_cleaned	neisseria	meningitidis	BML_collection	M38608_CHA4355A6_cleaned.fasta	0.97563	neisseria meningitidis
M38621_S17_cleaned	neisseria	meningitidis	BML_collection	M38621_S17_cleaned.fasta	0.97563	neisseria meningitidis
M38636_CHA4355A2_cleaned	neisseria	meningitidis	BML_collection	M38636_CHA4355A2_cleaned.fasta	0.97563	neisseria meningitidis
M38679_S15_cleaned	neisseria	meningitidis	BML_collection	M38679_S15_cleaned.fasta	0.97563	neisseria meningitidis
M38691_CHA4474A23_cleaned	neisseria	meningitidis	BML_collection	M38691_CHA4474A23_cleaned.fasta	0.97563	neisseria meningitidis
M38737_S21_cleaned	neisseria	meningitidis	BML_collection	M38737_S21_cleaned.fasta	0.97563	neisseria meningitidis
M38741_S24_cleaned	neisseria	meningitidis	BML_collection	M38741_S24_cleaned.fasta	0.97563	neisseria meningitidis
M38772_S12_cleaned	neisseria	meningitidis	BML_collection	M38772_S12_cleaned.fasta	0.97563	neisseria meningitidis
M38773_S13_cleaned	neisseria	meningitidis	BML_collection	M38773_S13_cleaned.fasta	0.97563	neisseria meningitidis
M38774_S14_cleaned	neisseria	meningitidis	BML_collection	M38774_S14_cleaned.fasta	0.97563	neisseria meningitidis
M38799_S3_cleaned	neisseria	meningitidis	BML_collection	M38799_S3_cleaned.fasta	0.97563	neisseria meningitidis
M38824_S5_cleaned	neisseria	meningitidis	BML_collection	M38824_S5_cleaned.fasta	0.97563	neisseria meningitidis
M38878_S20_cleaned	neisseria	meningitidis	BML_collection	M38878_S20_cleaned.fasta	0.97563	neisseria meningitidis
M38893_S20_cleaned	neisseria	meningitidis	BML_collection	M38893_S20_cleaned.fasta	0.97563	neisseria meningitidis
M38900_S3_cleaned	neisseria	meningitidis	BML_collection	M38900_S3_cleaned.fasta	0.97563	neisseria meningitidis
M38901_S4_cleaned	neisseria	meningitidis	BML_collection	M38901_S4_cleaned.fasta	0.97563	neisseria meningitidis
M38914_S17_cleaned	neisseria	meningitidis	BML_collection	M38914_S17_cleaned.fasta	0.97563	neisseria meningitidis
M39072_S8_cleaned	neisseria	meningitidis	BML_collection	M39072_S8_cleaned.fasta	0.97563	neisseria meningitidis
M39083_S20_cleaned	neisseria	meningitidis	BML_collection	M39083_S20_cleaned.fasta	0.97563	neisseria meningitidis
M39085_S10_cleaned	neisseria	meningitidis	BML_collection	M39085_S10_cleaned.fasta	0.97563	neisseria meningitidis
M39089_S22_cleaned	neisseria	meningitidis	BML_collection	M39089_S22_cleaned.fasta	0.97563	neisseria meningitidis
M39091_S24_cleaned	neisseria	meningitidis	BML_collection	M39091_S24_cleaned.fasta	0.97563	neisseria meningitidis
M39092_S18_cleaned	neisseria	meningitidis	BML_collection	M39092_S18_cleaned.fasta	0.97563	neisseria meningitidis
M39109_S6_cleaned	neisseria	meningitidis	BML_collection	M39109_S6_cleaned.fasta	0.97563	neisseria meningitidis
M39110_S7_cleaned	neisseria	meningitidis	BML_collection	M39110_S7_cleaned.fasta	0.97563	neisseria meningitidis
M39112_S9_cleaned	neisseria	meningitidis	BML_collection	M39112_S9_cleaned.fasta	0.97563	neisseria meningitidis
M39139_S13_cleaned	neisseria	meningitidis	BML_collection	M39139_S13_cleaned.fasta	0.97563	neisseria meningitidis
M39140_S14_cleaned	neisseria	meningitidis	BML_collection	M39140_S14_cleaned.fasta	0.97563	neisseria meningitidis
M39142_S5_cleaned	neisseria	meningitidis	BML_collection	M39142_S5_cleaned.fasta	0.97563	neisseria meningitidis
M39144_S17_cleaned	neisseria	meningitidis	BML_collection	M39144_S17_cleaned.fasta	0.97563	neisseria meningitidis
M39148_S21_cleaned	neisseria	meningitidis	BML_collection	M39148_S21_cleaned.fasta	0.97563	neisseria meningitidis
M39193_S11_cleaned	neisseria	meningitidis	BML_collection	M39193_S11_cleaned.fasta	0.97563	neisseria meningitidis
M39205_S9_cleaned	neisseria	meningitidis	BML_collection	M39205_S9_cleaned.fasta	0.97563	neisseria meningitidis
M39250_S13_cleaned	neisseria	meningitidis	BML_collection	M39250_S13_cleaned.fasta	0.97563	neisseria meningitidis
M39267_S23_cleaned	neisseria	meningitidis	BML_collection	M39267_S23_cleaned.fasta	0.97563	neisseria meningitidis
M39272_S5_cleaned	neisseria	meningitidis	BML_collection	M39272_S5_cleaned.fasta	0.97563	neisseria meningitidis
M39401_S10_cleaned	neisseria	meningitidis	BML_collection	M39401_S10_cleaned.fasta	0.97563	neisseria meningitidis
M39409_S18_cleaned	neisseria	meningitidis	BML_collection	M39409_S18_cleaned.fasta	0.97563	neisseria meningitidis
M39412_S19_cleaned	neisseria	meningitidis	BML_collection	M39412_S19_cleaned.fasta	0.97563	neisseria meningitidis
M39425_S21_cleaned	neisseria	meningitidis	BML_collection	M39425_S21_cleaned.fasta	0.97563	neisseria meningitidis
M39429_S22_cleaned	neisseria	meningitidis	BML_collection	M39429_S22_cleaned.fasta	0.97563	neisseria meningitidis
M39437_S24_cleaned	neisseria	meningitidis	BML_collection	M39437_S24_cleaned.fasta	0.97563	neisseria meningitidis
M39523_S17_cleaned	neisseria	meningitidis	BML_collection	M39523_S17_cleaned.fasta	0.97563	neisseria meningitidis
M39525_S19_cleaned	neisseria	meningitidis	BML_collection	M39525_S19_cleaned.fasta	0.97563	neisseria meningitidis
M39526_S20_cleaned	neisseria	meningitidis	BML_collection	M39526_S20_cleaned.fasta	0.97563	neisseria meningitidis
M39528_S1_cleaned	neisseria	meningitidis	BML_collection	M39528_S1_cleaned.fasta	0.97563	neisseria meningitidis
M39532_S4_cleaned	neisseria	meningitidis	BML_collection	M39532_S4_cleaned.fasta	0.97563	neisseria meningitidis
M39535_S6_cleaned	neisseria	meningitidis	BML_collection	M39535_S6_cleaned.fasta	0.97563	neisseria meningitidis
M39536_S7_cleaned	neisseria	meningitidis	BML_collection	M39536_S7_cleaned.fasta	0.97563	neisseria meningitidis
M39595_S19_cleaned	neisseria	meningitidis	BML_collection	M39595_S19_cleaned.fasta	0.97563	neisseria meningitidis
M39611_S18_cleaned	neisseria	meningitidis	BML_collection	M39611_S18_cleaned.fasta	0.97563	neisseria meningitidis
M39620_S24_cleaned	neisseria	meningitidis	BML_collection	M39620_S24_cleaned.fasta	0.97563	neisseria meningitidis
M39623_S5_cleaned	neisseria	meningitidis	BML_collection	M39623_S5_cleaned.fasta	0.97563	neisseria meningitidis
M39637_CHA5265A173_cleaned	neisseria	meningitidis	BML_collection	M39637_CHA5265A173_cleaned.fasta	0.97563	neisseria meningitidis
M39642_S6_cleaned	neisseria	meningitidis	BML_collection	M39642_S6_cleaned.fasta	0.97563	neisseria meningitidis
M39643_CHA5275A58_cleaned	neisseria	meningitidis	BML_collection	M39643_CHA5275A58_cleaned.fasta	0.97563	neisseria meningitidis
M39651_CHA5275A63_cleaned	neisseria	meningitidis	BML_collection	M39651_CHA5275A63_cleaned.fasta	0.97563	neisseria meningitidis
M39666_CHA5275A82_cleaned	neisseria	meningitidis	BML_collection	M39666_CHA5275A82_cleaned.fasta	0.97563	neisseria meningitidis
M39683_CHA5275A94_cleaned	neisseria	meningitidis	BML_collection	M39683_CHA5275A94_cleaned.fasta	0.97563	neisseria meningitidis
M39686_S14_cleaned	neisseria	meningitidis	BML_collection	M39686_S14_cleaned.fasta	0.97563	neisseria meningitidis
M39687_CHA5275A97_cleaned	neisseria	meningitidis	BML_collection	M39687_CHA5275A97_cleaned.fasta	0.97563	neisseria meningitidis
M39695_CHA5275A104_cleaned	neisseria	meningitidis	BML_collection	M39695_CHA5275A104_cleaned.fasta	0.97563	neisseria meningitidis
M39696_S4_cleaned	neisseria	meningitidis	BML_collection	M39696_S4_cleaned.fasta	0.97563	neisseria meningitidis
M39699_CHA5275A107_cleaned	neisseria	meningitidis	BML_collection	M39699_CHA5275A107_cleaned.fasta	0.97563	neisseria meningitidis
M39701_CHA5275A109_cleaned	neisseria	meningitidis	BML_collection	M39701_CHA5275A109_cleaned.fasta	0.97563	neisseria meningitidis
M39704_CHA5275A112_cleaned	neisseria	meningitidis	BML_collection	M39704_CHA5275A112_cleaned.fasta	0.97563	neisseria meningitidis
M39707_S15_cleaned	neisseria	meningitidis	BML_collection	M39707_S15_cleaned.fasta	0.97563	neisseria meningitidis
M39714_S18_cleaned	neisseria	meningitidis	BML_collection	M39714_S18_cleaned.fasta	0.97563	neisseria meningitidis
M39716_S19_cleaned	neisseria	meningitidis	BML_collection	M39716_S19_cleaned.fasta	0.97563	neisseria meningitidis
M39721_CHA5265A174_cleaned	neisseria	meningitidis	BML_collection	M39721_CHA5265A174_cleaned.fasta	0.97563	neisseria meningitidis
M39724_S21_cleaned	neisseria	meningitidis	BML_collection	M39724_S21_cleaned.fasta	0.97563	neisseria meningitidis
M39726_CHA5265A177_cleaned	neisseria	meningitidis	BML_collection	M39726_CHA5265A177_cleaned.fasta	0.97563	neisseria meningitidis
M39737_S1_cleaned	neisseria	meningitidis	BML_collection	M39737_S1_cleaned.fasta	0.97563	neisseria meningitidis
M39738_CHA5265A182_cleaned	neisseria	meningitidis	BML_collection	M39738_CHA5265A182_cleaned.fasta	0.97563	neisseria meningitidis
M39747_CHA5265A187_cleaned	neisseria	meningitidis	BML_collection	M39747_CHA5265A187_cleaned.fasta	0.97563	neisseria meningitidis
M39748_S3_cleaned	neisseria	meningitidis	BML_collection	M39748_S3_cleaned.fasta	0.97563	neisseria meningitidis
M39749_S4_cleaned	neisseria	meningitidis	BML_collection	M39749_S4_cleaned.fasta	0.97563	neisseria meningitidis
M39751_CHA5265A189_cleaned	neisseria	meningitidis	BML_collection	M39751_CHA5265A189_cleaned.fasta	0.97563	neisseria meningitidis
M39828_S6_cleaned	neisseria	meningitidis	BML_collection	M39828_S6_cleaned.fasta	0.97563	neisseria meningitidis
M39853_S16_cleaned	neisseria	meningitidis	BML_collection	M39853_S16_cleaned.fasta	0.97563	neisseria meningitidis
M39858_S12_cleaned	neisseria	meningitidis	BML_collection	M39858_S12_cleaned.fasta	0.97563	neisseria meningitidis
M39860_S14_cleaned	neisseria	meningitidis	BML_collection	M39860_S14_cleaned.fasta	0.97563	neisseria meningitidis
M40030_S4_cleaned	neisseria	meningitidis	BML_collection	M40030_S4_cleaned.fasta	0.97563	neisseria meningitidis
M40036_S4_cleaned	neisseria	meningitidis	BML_collection	M40036_S4_cleaned.fasta	0.97563	neisseria meningitidis
M40087_S4_cleaned	neisseria	meningitidis	BML_collection	M40087_S4_cleaned.fasta	0.97563	neisseria meningitidis
M40094_S14_cleaned	neisseria	meningitidis	BML_collection	M40094_S14_cleaned.fasta	0.97563	neisseria meningitidis
M40102_S16_cleaned	neisseria	meningitidis	BML_collection	M40102_S16_cleaned.fasta	0.97563	neisseria meningitidis
M40105_S21_cleaned	neisseria	meningitidis	BML_collection	M40105_S21_cleaned.fasta	0.97563	neisseria meningitidis
M40110_S2_cleaned	neisseria	meningitidis	BML_collection	M40110_S2_cleaned.fasta	0.97563	neisseria meningitidis
M40150_S4_cleaned	neisseria	meningitidis	BML_collection	M40150_S4_cleaned.fasta	0.97563	neisseria meningitidis
M40152_S6_cleaned	neisseria	meningitidis	BML_collection	M40152_S6_cleaned.fasta	0.97563	neisseria meningitidis
M40156_S10_cleaned	neisseria	meningitidis	BML_collection	M40156_S10_cleaned.fasta	0.97563	neisseria meningitidis
M40160_S11_cleaned	neisseria	meningitidis	BML_collection	M40160_S11_cleaned.fasta	0.97563	neisseria meningitidis
M40161_S14_cleaned	neisseria	meningitidis	BML_collection	M40161_S14_cleaned.fasta	0.97563	neisseria meningitidis
M40163_S16_cleaned	neisseria	meningitidis	BML_collection	M40163_S16_cleaned.fasta	0.97563	neisseria meningitidis
M40274_HC040C02_S11_cleaned	neisseria	meningitidis	BML_collection	M40274_HC040C02_S11_cleaned.fasta	0.97563	neisseria meningitidis
M40277_HC043F02_S14_cleaned	neisseria	meningitidis	BML_collection	M40277_HC043F02_S14_cleaned.fasta	0.97563	neisseria meningitidis
M40282_HC048C03_S19_cleaned	neisseria	meningitidis	BML_collection	M40282_HC048C03_S19_cleaned.fasta	0.97563	neisseria meningitidis
M40466_CHA5855A14_cleaned	neisseria	meningitidis	BML_collection	M40466_CHA5855A14_cleaned.fasta	0.97563	neisseria meningitidis
M40525_CHA5855A63_cleaned	neisseria	meningitidis	BML_collection	M40525_CHA5855A63_cleaned.fasta	0.97563	neisseria meningitidis
M40549_CHA5855A68_cleaned	neisseria	meningitidis	BML_collection	M40549_CHA5855A68_cleaned.fasta	0.97563	neisseria meningitidis
neisseria_meningitidis_9506	neisseria	meningitidis	ncbi_refseq	neisseria_meningitidis_9506.fasta	0.97563	neisseria meningitidis
neisseria_meningitidis_nm3001	neisseria	meningitidis	ncbi_refseq	neisseria_meningitidis_nm3001.fasta	0.97563	neisseria meningitidis
Neisseria_sp_HMSC070F02	neisseria	meningitidis	ncbi_refseq	Neisseria_sp._HMSC070F02.fasta	0.97563	neisseria meningitidis
M17105_HUY3124A92_cleaned	neisseria	lactamica	BML_collection	M17105_HUY3124A92_cleaned.fasta	0.97492	neisseria lactamica
M17106_v0_PacBio	neisseria	lactamica	BML_collection	M17106_v0_PacBio.fasta	0.97492	neisseria lactamica
M37007_HUY3758A3_cleaned	neisseria	lactamica	BML_collection	M37007_HUY3758A3_cleaned.fasta	0.97492	neisseria lactamica
M37058_HUY4067A164_cleaned	neisseria	lactamica	BML_collection	M37058_HUY4067A164_cleaned.fasta	0.97492	neisseria lactamica
M37073_HUY4067A167_cleaned	neisseria	lactamica	BML_collection	M37073_HUY4067A167_cleaned.fasta	0.97492	neisseria lactamica
M37078_HUY4067A168_cleaned	neisseria	lactamica	BML_collection	M37078_HUY4067A168_cleaned.fasta	0.97492	neisseria lactamica
M37079_CHA4301A17_cleaned	neisseria	lactamica	BML_collection	M37079_CHA4301A17_cleaned.fasta	0.97492	neisseria lactamica
M37084_CHA4016A3_cleaned	neisseria	lactamica	BML_collection	M37084_CHA4016A3_cleaned.fasta	0.97492	neisseria lactamica
M37094_CHA4301A20_cleaned	neisseria	lactamica	BML_collection	M37094_CHA4301A20_cleaned.fasta	0.97492	neisseria lactamica
M37101_CHA4301A21_cleaned	neisseria	lactamica	BML_collection	M37101_CHA4301A21_cleaned.fasta	0.97492	neisseria lactamica
M37107_CHA4301A23_cleaned	neisseria	lactamica	BML_collection	M37107_CHA4301A23_cleaned.fasta	0.97492	neisseria lactamica
M37110_CHA4301A24_cleaned	neisseria	lactamica	BML_collection	M37110_CHA4301A24_cleaned.fasta	0.97492	neisseria lactamica
M37119_HUY4067A177_cleaned	neisseria	lactamica	BML_collection	M37119_HUY4067A177_cleaned.fasta	0.97492	neisseria lactamica
M37130_HUY4067A180_cleaned	neisseria	lactamica	BML_collection	M37130_HUY4067A180_cleaned.fasta	0.97492	neisseria lactamica
M37131_HUY4067A181_cleaned	neisseria	lactamica	BML_collection	M37131_HUY4067A181_cleaned.fasta	0.97492	neisseria lactamica
M37132_HUY4067A182_cleaned	neisseria	lactamica	BML_collection	M37132_HUY4067A182_cleaned.fasta	0.97492	neisseria lactamica
M37136_HUY4067A183_cleaned	neisseria	lactamica	BML_collection	M37136_HUY4067A183_cleaned.fasta	0.97492	neisseria lactamica
M37137_HUY4067A184_cleaned	neisseria	lactamica	BML_collection	M37137_HUY4067A184_cleaned.fasta	0.97492	neisseria lactamica
M37140_CHA4016A11_cleaned	neisseria	lactamica	BML_collection	M37140_CHA4016A11_cleaned.fasta	0.97492	neisseria lactamica
M37142_HUY4067A186_cleaned	neisseria	lactamica	BML_collection	M37142_HUY4067A186_cleaned.fasta	0.97492	neisseria lactamica
M37146_HUY4067A188_cleaned	neisseria	lactamica	BML_collection	M37146_HUY4067A188_cleaned.fasta	0.97492	neisseria lactamica
M37155_HUY4067A190_cleaned	neisseria	lactamica	BML_collection	M37155_HUY4067A190_cleaned.fasta	0.97492	neisseria lactamica
M37157_HUY4067A192_cleaned	neisseria	lactamica	BML_collection	M37157_HUY4067A192_cleaned.fasta	0.97492	neisseria lactamica
M37163_CHA4079A12_cleaned	neisseria	lactamica	BML_collection	M37163_CHA4079A12_cleaned.fasta	0.97492	neisseria lactamica
M37164_CHA4079A13_cleaned	neisseria	lactamica	BML_collection	M37164_CHA4079A13_cleaned.fasta	0.97492	neisseria lactamica
M37167_CHA4079A16_cleaned	neisseria	lactamica	BML_collection	M37167_CHA4079A16_cleaned.fasta	0.97492	neisseria lactamica
M37177_CHA4079A26_cleaned	neisseria	lactamica	BML_collection	M37177_CHA4079A26_cleaned.fasta	0.97492	neisseria lactamica
M37179_CHA4079A28_cleaned	neisseria	lactamica	BML_collection	M37179_CHA4079A28_cleaned.fasta	0.97492	neisseria lactamica
M39598_S10_cleaned	neisseria	lactamica	BML_collection	M39598_S10_cleaned.fasta	0.97492	neisseria lactamica
Neisseria_lactamica_020-06	neisseria	lactamica	ncbi_refseq	Neisseria_lactamica_020-06.fasta	0.97492	neisseria lactamica
Neisseria_lactamica_Y92-1009	neisseria	lactamica	ncbi_refseq	Neisseria_lactamica_Y92-1009.fasta	0.97492	neisseria lactamica
C2010021516	haemophilus	influenzae	MN_lab	C2010021516.fasta	0.950719	haemophilus influenzae
Haemophilus_influenzae_1059_HINF	haemophilus	influenzae	ncbi_refseq	Haemophilus_influenzae_1059_HINF.fasta	0.950719	haemophilus influenzae
Haemophilus_influenzae_10810	haemophilus	influenzae	ncbi_refseq	Haemophilus_influenzae_10810.fasta	0.950719	haemophilus influenzae
Haemophilus_influenzae_2842STDY5882045	haemophilus	influenzae	ncbi_refseq	Haemophilus_influenzae_2842STDY5882045.fasta	0.950719	haemophilus influenzae
Haemophilus_influenzae_2842STDY5882081	haemophilus	influenzae	ncbi_refseq	Haemophilus_influenzae_2842STDY5882081.fasta	0.950719	haemophilus influenzae
Haemophilus_influenzae_3655	haemophilus	influenzae	ncbi_refseq	Haemophilus_influenzae_3655.fasta	0.950719	haemophilus influenzae
Haemophilus_influenzae_411	haemophilus	influenzae	ncbi_refseq	Haemophilus_influenzae_411.fasta	0.950719	haemophilus influenzae
Haemophilus_influenzae_477	haemophilus	influenzae	ncbi_refseq	Haemophilus_influenzae_477.fasta	0.950719	haemophilus influenzae
Haemophilus_influenzae_492_HINF	haemophilus	influenzae	ncbi_refseq	Haemophilus_influenzae_492_HINF.fasta	0.950719	haemophilus influenzae
Haemophilus_influenzae_552_HINF	haemophilus	influenzae	ncbi_refseq	Haemophilus_influenzae_552_HINF.fasta	0.950719	haemophilus influenzae
Haemophilus_influenzae_615_HINF	haemophilus	influenzae	ncbi_refseq	Haemophilus_influenzae_615_HINF.fasta	0.950719	haemophilus influenzae
Haemophilus_influenzae_65234_N_Hi-1	haemophilus	influenzae	ncbi_refseq	Haemophilus_influenzae_65234_N_Hi-1.fasta	0.950719	haemophilus influenzae
Haemophilus_influenzae_65373_B_Hi-3	haemophilus	influenzae	ncbi_refseq	Haemophilus_influenzae_65373_B_Hi-3.fasta	0.950719	haemophilus influenzae
Haemophilus_influenzae_6P18H1	haemophilus	influenzae	ncbi_refseq	Haemophilus_influenzae_6P18H1.fasta	0.950719	haemophilus influenzae
Haemophilus_influenzae_723	haemophilus	influenzae	ncbi_refseq	Haemophilus_influenzae_723.fasta	0.950719	haemophilus influenzae
Haemophilus_influenzae_86-028NP	haemophilus	influenzae	ncbi_refseq	Haemophilus_influenzae_86-028NP.fasta	0.950719	haemophilus influenzae
Haemophilus_influenzae_C188	haemophilus	influenzae	ncbi_refseq	Haemophilus_influenzae_C188.fasta	0.950719	haemophilus influenzae
Haemophilus_influenzae_C486	haemophilus	influenzae	ncbi_refseq	Haemophilus_influenzae_C486.fasta	0.950719	haemophilus influenzae
Haemophilus_influenzae_CCUG_26214	haemophilus	influenzae	ncbi_refseq	Haemophilus_influenzae_CCUG_26214.fasta	0.950719	haemophilus influenzae
Haemophilus_influenzae_CCUG_54503	haemophilus	influenzae	ncbi_refseq	Haemophilus_influenzae_CCUG_54503.fasta	0.950719	haemophilus influenzae
Haemophilus_influenzae_CCUG_60490	haemophilus	influenzae	ncbi_refseq	Haemophilus_influenzae_CCUG_60490.fasta	0.950719	haemophilus influenzae
Haemophilus_influenzae_CGSHiCZ412602	haemophilus	influenzae	ncbi_refseq	Haemophilus_influenzae_CGSHiCZ412602.fasta	0.950719	haemophilus influenzae
Haemophilus_influenzae_F3031	haemophilus	influenzae	ncbi_refseq	Haemophilus_influenzae_F3031.fasta	0.950719	haemophilus influenzae
Haemophilus_influenzae_HI1373	haemophilus	influenzae	ncbi_refseq	Haemophilus_influenzae_HI1373.fasta	0.950719	haemophilus influenzae
Haemophilus_influenzae_HI1394	haemophilus	influenzae	ncbi_refseq	Haemophilus_influenzae_HI1394.fasta	0.950719	haemophilus influenzae
Haemophilus_influenzae_HI2004	haemophilus	influenzae	ncbi_refseq	Haemophilus_influenzae_HI2004.fasta	0.950719	haemophilus influenzae
Haemophilus_influenzae_HI2116	haemophilus	influenzae	ncbi_refseq	Haemophilus_influenzae_HI2116.fasta	0.950719	haemophilus influenzae
Haemophilus_influenzae_HI2192	haemophilus	influenzae	ncbi_refseq	Haemophilus_influenzae_HI2192.fasta	0.950719	haemophilus influenzae
Haemophilus_influenzae_Hi345	haemophilus	influenzae	ncbi_refseq	Haemophilus_influenzae_Hi345.fasta	0.950719	haemophilus influenzae
Haemophilus_influenzae_Hi375	haemophilus	influenzae	ncbi_refseq	Haemophilus_influenzae_Hi375.fasta	0.950719	haemophilus influenzae
Haemophilus_influenzae_Hi378	haemophilus	influenzae	ncbi_refseq	Haemophilus_influenzae_Hi378.fasta	0.950719	haemophilus influenzae
Haemophilus_influenzae_Hi394	haemophilus	influenzae	ncbi_refseq	Haemophilus_influenzae_Hi394.fasta	0.950719	haemophilus influenzae
Haemophilus_influenzae_Hi403	haemophilus	influenzae	ncbi_refseq	Haemophilus_influenzae_Hi403.fasta	0.950719	haemophilus influenzae
Haemophilus_influenzae_Hi535	haemophilus	influenzae	ncbi_refseq	Haemophilus_influenzae_Hi535.fasta	0.950719	haemophilus influenzae
Haemophilus_influenzae_NCTC8143__NCTC8143	haemophilus	influenzae	ncbi_refseq	Haemophilus_influenzae_NCTC8143__NCTC8143.fasta	0.950719	haemophilus influenzae
Haemophilus_influenzae_NT127	haemophilus	influenzae	ncbi_refseq	Haemophilus_influenzae_NT127.fasta	0.950719	haemophilus influenzae
Haemophilus_influenzae_PittEE	haemophilus	influenzae	ncbi_refseq	Haemophilus_influenzae_PittEE.fasta	0.950719	haemophilus influenzae
Haemophilus_influenzae_PittII	haemophilus	influenzae	ncbi_refseq	Haemophilus_influenzae_PittII.fasta	0.950719	haemophilus influenzae
Haemophilus_influenzae_R2846	haemophilus	influenzae	ncbi_refseq	Haemophilus_influenzae_R2846.fasta	0.950719	haemophilus influenzae
Haemophilus_influenzae_R2866	haemophilus	influenzae	ncbi_refseq	Haemophilus_influenzae_R2866.fasta	0.950719	haemophilus influenzae
Haemophilus_influenzae_RdAW	haemophilus	influenzae	ncbi_refseq	Haemophilus_influenzae_RdAW.fasta	0.950719	haemophilus influenzae
M03842_CHA5265A2_cleaned	haemophilus	influenzae	BML_collection	M03842_CHA5265A2_cleaned.fasta	0.950719	haemophilus influenzae
M04780_CHA5265A9_cleaned	haemophilus	influenzae	BML_collection	M04780_CHA5265A9_cleaned.fasta	0.950719	haemophilus influenzae
M05825_CHA5265A17_cleaned	haemophilus	influenzae	BML_collection	M05825_CHA5265A17_cleaned.fasta	0.950719	haemophilus influenzae
M06151_CHA5265A21_cleaned	haemophilus	influenzae	BML_collection	M06151_CHA5265A21_cleaned.fasta	0.950719	haemophilus influenzae
M06436_HUY4654A8_cleaned	haemophilus	influenzae	BML_collection	M06436_HUY4654A8_cleaned.fasta	0.950719	haemophilus influenzae
M07052_CHA5265A28_cleaned	haemophilus	influenzae	BML_collection	M07052_CHA5265A28_cleaned.fasta	0.950719	haemophilus influenzae
M07067_CHA5265A30_cleaned	haemophilus	influenzae	BML_collection	M07067_CHA5265A30_cleaned.fasta	0.950719	haemophilus influenzae
M07561_CHA5265A33_cleaned	haemophilus	influenzae	BML_collection	M07561_CHA5265A33_cleaned.fasta	0.950719	haemophilus influenzae
M07659_CHA5265A36_cleaned	haemophilus	influenzae	BML_collection	M07659_CHA5265A36_cleaned.fasta	0.950719	haemophilus influenzae
M08351_HUY4687A95_cleaned	haemophilus	influenzae	BML_collection	M08351_HUY4687A95_cleaned.fasta	0.950719	haemophilus influenzae
M08392_HUY4654A21_cleaned	haemophilus	influenzae	BML_collection	M08392_HUY4654A21_cleaned.fasta	0.950719	haemophilus influenzae
M08964_CHA5265A44_cleaned	haemophilus	influenzae	BML_collection	M08964_CHA5265A44_cleaned.fasta	0.950719	haemophilus influenzae
M09121_CHA5265A47_cleaned	haemophilus	influenzae	BML_collection	M09121_CHA5265A47_cleaned.fasta	0.950719	haemophilus influenzae
M09190_CHA5265A48_cleaned	haemophilus	influenzae	BML_collection	M09190_CHA5265A48_cleaned.fasta	0.950719	haemophilus influenzae
M09208_CHA5265A49_cleaned	haemophilus	influenzae	BML_collection	M09208_CHA5265A49_cleaned.fasta	0.950719	haemophilus influenzae
M09394_HUY4067A2_cleaned	haemophilus	influenzae	BML_collection	M09394_HUY4067A2_cleaned.fasta	0.950719	haemophilus influenzae
M09673_CHA5265A51_cleaned	haemophilus	influenzae	BML_collection	M09673_CHA5265A51_cleaned.fasta	0.950719	haemophilus influenzae
M09965_CHA5265A52_cleaned	haemophilus	influenzae	BML_collection	M09965_CHA5265A52_cleaned.fasta	0.950719	haemophilus influenzae
M10315_CHA5265A53_cleaned	haemophilus	influenzae	BML_collection	M10315_CHA5265A53_cleaned.fasta	0.950719	haemophilus influenzae
M10469_HUY4654A97_cleaned	haemophilus	influenzae	BML_collection	M10469_HUY4654A97_cleaned.fasta	0.950719	haemophilus influenzae
M10489_HUY4654A98_cleaned	haemophilus	influenzae	BML_collection	M10489_HUY4654A98_cleaned.fasta	0.950719	haemophilus influenzae
M10766_HUY4654A184_cleaned	haemophilus	influenzae	BML_collection	M10766_HUY4654A184_cleaned.fasta	0.950719	haemophilus influenzae
M10768_HUY4654A101_cleaned	haemophilus	influenzae	BML_collection	M10768_HUY4654A101_cleaned.fasta	0.950719	haemophilus influenzae
M10910_HUY4654A46_cleaned	haemophilus	influenzae	BML_collection	M10910_HUY4654A46_cleaned.fasta	0.950719	haemophilus influenzae
M11578_HUY4067A4_cleaned	haemophilus	influenzae	BML_collection	M11578_HUY4067A4_cleaned.fasta	0.950719	haemophilus influenzae
M11638_CHA5265A126_cleaned	haemophilus	influenzae	BML_collection	M11638_CHA5265A126_cleaned.fasta	0.950719	haemophilus influenzae
M11840_HUY4654A105_cleaned	haemophilus	influenzae	BML_collection	M11840_HUY4654A105_cleaned.fasta	0.950719	haemophilus influenzae
M11955_HUY4654A110_cleaned	haemophilus	influenzae	BML_collection	M11955_HUY4654A110_cleaned.fasta	0.950719	haemophilus influenzae
M12066_HUY4687A69_cleaned	haemophilus	influenzae	BML_collection	M12066_HUY4687A69_cleaned.fasta	0.950719	haemophilus influenzae
M12125_v1_PacBio	haemophilus	influenzae	BML_collection	M12125_v1_PacBio.fasta	0.950719	haemophilus influenzae
M12178_HUY4654A111_cleaned	haemophilus	influenzae	BML_collection	M12178_HUY4654A111_cleaned.fasta	0.950719	haemophilus influenzae
M12252_HUY4067A6_cleaned	haemophilus	influenzae	BML_collection	M12252_HUY4067A6_cleaned.fasta	0.950719	haemophilus influenzae
M12871_HUY4654A60_cleaned	haemophilus	influenzae	BML_collection	M12871_HUY4654A60_cleaned.fasta	0.950719	haemophilus influenzae
M13034_v0_PacBio	haemophilus	influenzae	BML_collection	M13034_v0_PacBio.fasta	0.950719	haemophilus influenzae
M13109_HUY4654A114_cleaned	haemophilus	influenzae	BML_collection	M13109_HUY4654A114_cleaned.fasta	0.950719	haemophilus influenzae
M13119_HUY4654A115_cleaned	haemophilus	influenzae	BML_collection	M13119_HUY4654A115_cleaned.fasta	0.950719	haemophilus influenzae
M14079_HUY4687A77_cleaned	haemophilus	influenzae	BML_collection	M14079_HUY4687A77_cleaned.fasta	0.950719	haemophilus influenzae
M14647_HUY4654A126_cleaned	haemophilus	influenzae	BML_collection	M14647_HUY4654A126_cleaned.fasta	0.950719	haemophilus influenzae
M14666_HUY4654A127_cleaned	haemophilus	influenzae	BML_collection	M14666_HUY4654A127_cleaned.fasta	0.950719	haemophilus influenzae
M14705_HUY4654A128_cleaned	haemophilus	influenzae	BML_collection	M14705_HUY4654A128_cleaned.fasta	0.950719	haemophilus influenzae
M14791_HUY4654A129_cleaned	haemophilus	influenzae	BML_collection	M14791_HUY4654A129_cleaned.fasta	0.950719	haemophilus influenzae
M14951_v0_PacBio	haemophilus	influenzae	BML_collection	M14951_v0_PacBio.fasta	0.950719	haemophilus influenzae
M15895_v1_PacBio	haemophilus	influenzae	BML_collection	M15895_v1_PacBio.fasta	0.950719	haemophilus influenzae
M15927_HUY4654A136_cleaned	haemophilus	influenzae	BML_collection	M15927_HUY4654A136_cleaned.fasta	0.950719	haemophilus influenzae
M15937_HUY4654A137_cleaned	haemophilus	influenzae	BML_collection	M15937_HUY4654A137_cleaned.fasta	0.950719	haemophilus influenzae
M16180_HUY4067A127_cleaned	haemophilus	influenzae	BML_collection	M16180_HUY4067A127_cleaned.fasta	0.950719	haemophilus influenzae
M17128_HUY4654A147_cleaned	haemophilus	influenzae	BML_collection	M17128_HUY4654A147_cleaned.fasta	0.950719	haemophilus influenzae
M17527_HUY4654A93_cleaned	haemophilus	influenzae	BML_collection	M17527_HUY4654A93_cleaned.fasta	0.950719	haemophilus influenzae
M17648_v1_PacBio	haemophilus	influenzae	BML_collection	M17648_v1_PacBio.fasta	0.950719	haemophilus influenzae
M18770_CHA5265A59_cleaned	haemophilus	influenzae	BML_collection	M18770_CHA5265A59_cleaned.fasta	0.950719	haemophilus influenzae
M21289_CHA5265A66_cleaned	haemophilus	influenzae	BML_collection	M21289_CHA5265A66_cleaned.fasta	0.950719	haemophilus influenzae
M21328_HUY4687A109_cleaned	haemophilus	influenzae	BML_collection	M21328_HUY4687A109_cleaned.fasta	0.950719	haemophilus influenzae
M21366_CHA5265A67_cleaned	haemophilus	influenzae	BML_collection	M21366_CHA5265A67_cleaned.fasta	0.950719	haemophilus influenzae
M21384_v1_PacBio	haemophilus	influenzae	BML_collection	M21384_v1_PacBio.fasta	0.950719	haemophilus influenzae
M21460_v0_PacBio	haemophilus	influenzae	BML_collection	M21460_v0_PacBio.fasta	0.950719	haemophilus influenzae
M22154_HUY4067A137_cleaned	haemophilus	influenzae	BML_collection	M22154_HUY4067A137_cleaned.fasta	0.950719	haemophilus influenzae
M22533_HUY4687A116_cleaned	haemophilus	influenzae	BML_collection	M22533_HUY4687A116_cleaned.fasta	0.950719	haemophilus influenzae
M23174_CHA5265A80_cleaned	haemophilus	influenzae	BML_collection	M23174_CHA5265A80_cleaned.fasta	0.950719	haemophilus influenzae
M23254_CHA5265A81_cleaned	haemophilus	influenzae	BML_collection	M23254_CHA5265A81_cleaned.fasta	0.950719	haemophilus influenzae
M24156_HUY4687A31_cleaned	haemophilus	influenzae	BML_collection	M24156_HUY4687A31_cleaned.fasta	0.950719	haemophilus influenzae
M24275_HUY4687A3_cleaned	haemophilus	influenzae	BML_collection	M24275_HUY4687A3_cleaned.fasta	0.950719	haemophilus influenzae
M24280_CHA5265A87_cleaned	haemophilus	influenzae	BML_collection	M24280_CHA5265A87_cleaned.fasta	0.950719	haemophilus influenzae
M24593_CHA5265A91_cleaned	haemophilus	influenzae	BML_collection	M24593_CHA5265A91_cleaned.fasta	0.950719	haemophilus influenzae
M25147_HUY4687A91_cleaned	haemophilus	influenzae	BML_collection	M25147_HUY4687A91_cleaned.fasta	0.950719	haemophilus influenzae
M25267_v1_PacBio	haemophilus	influenzae	BML_collection	M25267_v1_PacBio.fasta	0.950719	haemophilus influenzae
M25588_v1_PacBio	haemophilus	influenzae	BML_collection	M25588_v1_PacBio.fasta	0.950719	haemophilus influenzae
M25896_CHA5265A96_cleaned	haemophilus	influenzae	BML_collection	M25896_CHA5265A96_cleaned.fasta	0.950719	haemophilus influenzae
M26329_v1_PacBio	haemophilus	influenzae	BML_collection	M26329_v1_PacBio.fasta	0.950719	haemophilus influenzae
M28025_HUY4067A51_cleaned	haemophilus	influenzae	BML_collection	M28025_HUY4067A51_cleaned.fasta	0.950719	haemophilus influenzae
M28766_HUY4067A63_cleaned	haemophilus	influenzae	BML_collection	M28766_HUY4067A63_cleaned.fasta	0.950719	haemophilus influenzae
M29658_HUY4067A160_cleaned	haemophilus	influenzae	BML_collection	M29658_HUY4067A160_cleaned.fasta	0.950719	haemophilus influenzae
M29665_HUY4067A93_cleaned	haemophilus	influenzae	BML_collection	M29665_HUY4067A93_cleaned.fasta	0.950719	haemophilus influenzae
M29695_HUY4067A162_cleaned	haemophilus	influenzae	BML_collection	M29695_HUY4067A162_cleaned.fasta	0.950719	haemophilus influenzae
M38052_CHA4172A18_cleaned	haemophilus	influenzae	BML_collection	M38052_CHA4172A18_cleaned.fasta	0.950719	haemophilus influenzae
M3835_HUY4687A59_cleaned	haemophilus	influenzae	BML_collection	M3835_HUY4687A59_cleaned.fasta	0.950719	haemophilus influenzae
M39022_S1_cleaned	haemophilus	influenzae	BML_collection	M39022_S1_cleaned.fasta	0.950719	haemophilus influenzae
Haemophilus_haemolyticus_11P18	haemophilus	haemolyticus	ncbi_refseq	Haemophilus_haemolyticus_11P18.fasta	0.946473	haemophilus haemolyticus
Haemophilus_haemolyticus_27P25	haemophilus	haemolyticus	ncbi_refseq	Haemophilus_haemolyticus_27P25.fasta	0.946473	haemophilus haemolyticus
Haemophilus_haemolyticus_3P5	haemophilus	haemolyticus	ncbi_refseq	Haemophilus_haemolyticus_3P5.fasta	0.946473	haemophilus haemolyticus
Haemophilus_haemolyticus_CCUG_24149	haemophilus	haemolyticus	ncbi_refseq	Haemophilus_haemolyticus_CCUG_24149.fasta	0.946473	haemophilus haemolyticus
Haemophilus_haemolyticus_CCUG_39154	haemophilus	haemolyticus	ncbi_refseq	Haemophilus_haemolyticus_CCUG_39154.fasta	0.946473	haemophilus haemolyticus
Haemophilus_haemolyticus_HK386	haemophilus	haemolyticus	ncbi_refseq	Haemophilus_haemolyticus_HK386.fasta	0.946473	haemophilus haemolyticus
M11818_HUY4654A104_cleaned	haemophilus	haemolyticus	BML_collection	M11818_HUY4654A104_cleaned.fasta	0.946473	haemophilus haemolyticus
M19066_HUY4190A117_cleaned	haemophilus	haemolyticus	BML_collection	M19066_HUY4190A117_cleaned.fasta	0.946473	haemophilus haemolyticus
M19071_HUY4190A119_cleaned	haemophilus	haemolyticus	BML_collection	M19071_HUY4190A119_cleaned.fasta	0.946473	haemophilus haemolyticus
M19079_HUY4190A121_cleaned	haemophilus	haemolyticus	BML_collection	M19079_HUY4190A121_cleaned.fasta	0.946473	haemophilus haemolyticus
M19080_HUY4067A133_cleaned	haemophilus	haemolyticus	BML_collection	M19080_HUY4067A133_cleaned.fasta	0.946473	haemophilus haemolyticus
M19099_HUY4190A124_cleaned	haemophilus	haemolyticus	BML_collection	M19099_HUY4190A124_cleaned.fasta	0.946473	haemophilus haemolyticus
M19122_HUY4190A129_cleaned	haemophilus	haemolyticus	BML_collection	M19122_HUY4190A129_cleaned.fasta	0.946473	haemophilus haemolyticus
M19135_HUY4190A131_cleaned	haemophilus	haemolyticus	BML_collection	M19135_HUY4190A131_cleaned.fasta	0.946473	haemophilus haemolyticus
M19140_HUY4190A133_cleaned	haemophilus	haemolyticus	BML_collection	M19140_HUY4190A133_cleaned.fasta	0.946473	haemophilus haemolyticus
M19155_HUY4190A134_cleaned	haemophilus	haemolyticus	BML_collection	M19155_HUY4190A134_cleaned.fasta	0.946473	haemophilus haemolyticus
M19161_HUY4190A135_cleaned	haemophilus	haemolyticus	BML_collection	M19161_HUY4190A135_cleaned.fasta	0.946473	haemophilus haemolyticus
M19164_HUY4190A136_cleaned	haemophilus	haemolyticus	BML_collection	M19164_HUY4190A136_cleaned.fasta	0.946473	haemophilus haemolyticus
M19187_HUY4190A139_cleaned	haemophilus	haemolyticus	BML_collection	M19187_HUY4190A139_cleaned.fasta	0.946473	haemophilus haemolyticus
M19197_HUY4190A140_cleaned	haemophilus	haemolyticus	BML_collection	M19197_HUY4190A140_cleaned.fasta	0.946473	haemophilus haemolyticus
M19201_HUY4190A141_cleaned	haemophilus	haemolyticus	BML_collection	M19201_HUY4190A141_cleaned.fasta	0.946473	haemophilus haemolyticus
M19345_v0_PacBio	haemophilus	haemolyticus	BML_collection	M19345_v0_PacBio.fasta	0.946473	haemophilus haemolyticus
M19346_v0_PacBio	haemophilus	haemolyticus	BML_collection	M19346_v0_PacBio.fasta	0.946473	haemophilus haemolyticus
M19528_HUY4067A22_cleaned	haemophilus	haemolyticus	BML_collection	M19528_HUY4067A22_cleaned.fasta	0.946473	haemophilus haemolyticus
M25342_HUY4067A37_cleaned	haemophilus	haemolyticus	BML_collection	M25342_HUY4067A37_cleaned.fasta	0.946473	haemophilus haemolyticus
M26156_HUY4190A146_cleaned	haemophilus	haemolyticus	BML_collection	M26156_HUY4190A146_cleaned.fasta	0.946473	haemophilus haemolyticus
M26157_HUY4190A147_cleaned	haemophilus	haemolyticus	BML_collection	M26157_HUY4190A147_cleaned.fasta	0.946473	haemophilus haemolyticus
M26160_HUY4190A150_cleaned	haemophilus	haemolyticus	BML_collection	M26160_HUY4190A150_cleaned.fasta	0.946473	haemophilus haemolyticus
M26161_HUY4190A151_cleaned	haemophilus	haemolyticus	BML_collection	M26161_HUY4190A151_cleaned.fasta	0.946473	haemophilus haemolyticus
M26164_HUY4190A154_cleaned	haemophilus	haemolyticus	BML_collection	M26164_HUY4190A154_cleaned.fasta	0.946473	haemophilus haemolyticus
M26166_HUY4190A156_cleaned	haemophilus	haemolyticus	BML_collection	M26166_HUY4190A156_cleaned.fasta	0.946473	haemophilus haemolyticus
M26167_HUY4190A157_cleaned	haemophilus	haemolyticus	BML_collection	M26167_HUY4190A157_cleaned.fasta	0.946473	haemophilus haemolyticus
M26173_HUY4190A184_cleaned	haemophilus	haemolyticus	BML_collection	M26173_HUY4190A184_cleaned.fasta	0.946473	haemophilus haemolyticus
M26174_HUY4190A162_cleaned	haemophilus	haemolyticus	BML_collection	M26174_HUY4190A162_cleaned.fasta	0.946473	haemophilus haemolyticus
M26176_HUY4190A164_cleaned	haemophilus	haemolyticus	BML_collection	M26176_HUY4190A164_cleaned.fasta	0.946473	haemophilus haemolyticus
M28486_v0_PacBio	haemophilus	haemolyticus	BML_collection	M28486_v0_PacBio.fasta	0.946473	haemophilus haemolyticus
M28908_HUY4067A67_cleaned	haemophilus	haemolyticus	BML_collection	M28908_HUY4067A67_cleaned.fasta	0.946473	haemophilus haemolyticus
M27445_HUY3136A12_cleaned	neisseria	gonorrhoeae	BML_collection	M27445_HUY3136A12_cleaned.fasta	0.99358	neisseria gonorrhoeae
M38749_CHA4672A6_cleaned	neisseria	gonorrhoeae	BML_collection	M38749_CHA4672A6_cleaned.fasta	0.99358	neisseria gonorrhoeae
Neisseria_gonorrhoeae_32867	neisseria	gonorrhoeae	ncbi_refseq	Neisseria_gonorrhoeae_32867.fasta	0.99358	neisseria gonorrhoeae
Neisseria_gonorrhoeae_34769	neisseria	gonorrhoeae	ncbi_refseq	Neisseria_gonorrhoeae_34769.fasta	0.99358	neisseria gonorrhoeae
Neisseria_gonorrhoeae_F62	neisseria	gonorrhoeae	ncbi_refseq	Neisseria_gonorrhoeae_F62.fasta	0.99358	neisseria gonorrhoeae
Neisseria_gonorrhoeae_FA_1090	neisseria	gonorrhoeae	ncbi_refseq	Neisseria_gonorrhoeae_FA_1090.fasta	0.99358	neisseria gonorrhoeae
Neisseria_gonorrhoeae_GCGS008	neisseria	gonorrhoeae	ncbi_refseq	Neisseria_gonorrhoeae_GCGS008.fasta	0.99358	neisseria gonorrhoeae
Neisseria_gonorrhoeae_GCGS020	neisseria	gonorrhoeae	ncbi_refseq	Neisseria_gonorrhoeae_GCGS020.fasta	0.99358	neisseria gonorrhoeae
Neisseria_gonorrhoeae_GCGS024	neisseria	gonorrhoeae	ncbi_refseq	Neisseria_gonorrhoeae_GCGS024.fasta	0.99358	neisseria gonorrhoeae
Neisseria_gonorrhoeae_GCGS034	neisseria	gonorrhoeae	ncbi_refseq	Neisseria_gonorrhoeae_GCGS034.fasta	0.99358	neisseria gonorrhoeae
Neisseria_gonorrhoeae_GCGS064	neisseria	gonorrhoeae	ncbi_refseq	Neisseria_gonorrhoeae_GCGS064.fasta	0.99358	neisseria gonorrhoeae
Neisseria_gonorrhoeae_GCGS072	neisseria	gonorrhoeae	ncbi_refseq	Neisseria_gonorrhoeae_GCGS072.fasta	0.99358	neisseria gonorrhoeae
Neisseria_gonorrhoeae_GCGS074	neisseria	gonorrhoeae	ncbi_refseq	Neisseria_gonorrhoeae_GCGS074.fasta	0.99358	neisseria gonorrhoeae
Neisseria_gonorrhoeae_GCGS082	neisseria	gonorrhoeae	ncbi_refseq	Neisseria_gonorrhoeae_GCGS082.fasta	0.99358	neisseria gonorrhoeae
Neisseria_gonorrhoeae_GCGS142	neisseria	gonorrhoeae	ncbi_refseq	Neisseria_gonorrhoeae_GCGS142.fasta	0.99358	neisseria gonorrhoeae
Neisseria_gonorrhoeae_GCGS150	neisseria	gonorrhoeae	ncbi_refseq	Neisseria_gonorrhoeae_GCGS150.fasta	0.99358	neisseria gonorrhoeae
Neisseria_gonorrhoeae_GCGS154	neisseria	gonorrhoeae	ncbi_refseq	Neisseria_gonorrhoeae_GCGS154.fasta	0.99358	neisseria gonorrhoeae
Neisseria_gonorrhoeae_GCGS162	neisseria	gonorrhoeae	ncbi_refseq	Neisseria_gonorrhoeae_GCGS162.fasta	0.99358	neisseria gonorrhoeae
Neisseria_gonorrhoeae_GCGS172	neisseria	gonorrhoeae	ncbi_refseq	Neisseria_gonorrhoeae_GCGS172.fasta	0.99358	neisseria gonorrhoeae
Neisseria_gonorrhoeae_GCGS184	neisseria	gonorrhoeae	ncbi_refseq	Neisseria_gonorrhoeae_GCGS184.fasta	0.99358	neisseria gonorrhoeae
Neisseria_gonorrhoeae_GCGS197	neisseria	gonorrhoeae	ncbi_refseq	Neisseria_gonorrhoeae_GCGS197.fasta	0.99358	neisseria gonorrhoeae
Neisseria_gonorrhoeae_GCGS200	neisseria	gonorrhoeae	ncbi_refseq	Neisseria_gonorrhoeae_GCGS200.fasta	0.99358	neisseria gonorrhoeae
Neisseria_gonorrhoeae_MU_NG17	neisseria	gonorrhoeae	ncbi_refseq	Neisseria_gonorrhoeae_MU_NG17.fasta	0.99358	neisseria gonorrhoeae
Neisseria_gonorrhoeae_n01_08	neisseria	gonorrhoeae	ncbi_refseq	Neisseria_gonorrhoeae_n01.08.fasta	0.99358	neisseria gonorrhoeae
Neisseria_gonorrhoeae_NCCP11945	neisseria	gonorrhoeae	ncbi_refseq	Neisseria_gonorrhoeae_NCCP11945.fasta	0.99358	neisseria gonorrhoeae
Neisseria_gonorrhoeae_PID18	neisseria	gonorrhoeae	ncbi_refseq	Neisseria_gonorrhoeae_PID18.fasta	0.99358	neisseria gonorrhoeae
Neisseria_gonorrhoeae_SK-92-679	neisseria	gonorrhoeae	ncbi_refseq	Neisseria_gonorrhoeae_SK-92-679.fasta	0.99358	neisseria gonorrhoeae
Neisseria_gonorrhoeae_SK-93-1035	neisseria	gonorrhoeae	ncbi_refseq	Neisseria_gonorrhoeae_SK-93-1035.fasta	0.99358	neisseria gonorrhoeae
Neisseria_gonorrhoeae_USO_DK13-3	neisseria	gonorrhoeae	ncbi_refseq	Neisseria_gonorrhoeae_USO_DK13-3.fasta	0.99358	neisseria gonorrhoeae
Neisseria_gonorrhoeae_USO_SI12-044	neisseria	gonorrhoeae	ncbi_refseq	Neisseria_gonorrhoeae_USO_SI12-044.fasta	0.99358	neisseria gonorrhoeae
Neisseria_gonorrhoeae_USO_SK12-013	neisseria	gonorrhoeae	ncbi_refseq	Neisseria_gonorrhoeae_USO_SK12-013.fasta	0.99358	neisseria gonorrhoeae
C2011003085	neisseria	elongata	MN_lab	C2011003085.fasta	0.961421	neisseria elongata
C2013010062	neisseria	elongata	MN_lab	C2013010062.fasta	0.961421	neisseria elongata
M15910_v0_PacBio	neisseria	elongata	BML_collection	M15910_v0_PacBio.fasta	0.961421	neisseria elongata
M15911_v0_PacBio	neisseria	elongata	BML_collection	M15911_v0_PacBio.fasta	0.961421	neisseria elongata
Neisseria_elongata_1279_NMEN	neisseria	elongata	ncbi_refseq	Neisseria_elongata_1279_NMEN.fasta	0.961421	neisseria elongata
Neisseria_elongata_404_NMEN	neisseria	elongata	ncbi_refseq	Neisseria_elongata_404_NMEN.fasta	0.961421	neisseria elongata
Neisseria_sp_HMSC31F04	neisseria	elongata	ncbi_refseq	Neisseria_sp._HMSC31F04.fasta	0.961421	neisseria elongata
Escherichia_coli_06-00048	escherichia	coli	ncbi_refseq	Escherichia_coli_06-00048.fasta	0.962314	escherichia coli
Escherichia_coli_08-00022	escherichia	coli	ncbi_refseq	Escherichia_coli_08-00022.fasta	0.962314	escherichia coli
Escherichia_coli_09-00049	escherichia	coli	ncbi_refseq	Escherichia_coli_09-00049.fasta	0.962314	escherichia coli
Escherichia_coli_2009C-3133	escherichia	coli	ncbi_refseq	Escherichia_coli_2009C-3133.fasta	0.962314	escherichia coli
Escherichia_coli_2011C-3911	escherichia	coli	ncbi_refseq	Escherichia_coli_2011C-3911.fasta	0.962314	escherichia coli
Escherichia_coli_2013C-4465	escherichia	coli	ncbi_refseq	Escherichia_coli_2013C-4465.fasta	0.962314	escherichia coli
Escherichia_coli_2016C-3936C1	escherichia	coli	ncbi_refseq	Escherichia_coli_2016C-3936C1.fasta	0.962314	escherichia coli
Escherichia_coli_210205630	escherichia	coli	ncbi_refseq	Escherichia_coli_210205630.fasta	0.962314	escherichia coli
Escherichia_coli_9000	escherichia	coli	ncbi_refseq	Escherichia_coli_9000.fasta	0.962314	escherichia coli
Escherichia_coli_94-3024	escherichia	coli	ncbi_refseq	Escherichia_coli_94-3024.fasta	0.962314	escherichia coli
Escherichia_coli_ACN002	escherichia	coli	ncbi_refseq	Escherichia_coli_ACN002.fasta	0.962314	escherichia coli
Escherichia_coli_C10	escherichia	coli	ncbi_refseq	Escherichia_coli_C10.fasta	0.962314	escherichia coli
Escherichia_coli_C2	escherichia	coli	ncbi_refseq	Escherichia_coli_C2.fasta	0.962314	escherichia coli
Escherichia_coli_C3	escherichia	coli	ncbi_refseq	Escherichia_coli_C3.fasta	0.962314	escherichia coli
Escherichia_coli_C4	escherichia	coli	ncbi_refseq	Escherichia_coli_C4.fasta	0.962314	escherichia coli
Escherichia_coli_C5	escherichia	coli	ncbi_refseq	Escherichia_coli_C5.fasta	0.962314	escherichia coli
Escherichia_coli_C8	escherichia	coli	ncbi_refseq	Escherichia_coli_C8.fasta	0.962314	escherichia coli
Escherichia_coli_C9	escherichia	coli	ncbi_refseq	Escherichia_coli_C9.fasta	0.962314	escherichia coli
Escherichia_coli_CFSAN004176	escherichia	coli	ncbi_refseq	Escherichia_coli_CFSAN004176.fasta	0.962314	escherichia coli
Escherichia_coli_CFSAN029787	escherichia	coli	ncbi_refseq	Escherichia_coli_CFSAN029787.fasta	0.962314	escherichia coli
Escherichia_coli_D3	escherichia	coli	ncbi_refseq	Escherichia_coli_D3.fasta	0.962314	escherichia coli
Escherichia_coli_D8	escherichia	coli	ncbi_refseq	Escherichia_coli_D8.fasta	0.962314	escherichia coli
Escherichia_coli_Ecol_743	escherichia	coli	ncbi_refseq	Escherichia_coli_Ecol_743.fasta	0.962314	escherichia coli
Escherichia_coli_FORC_028	escherichia	coli	ncbi_refseq	Escherichia_coli_FORC_028.fasta	0.962314	escherichia coli
Escherichia_coli_FORC_031	escherichia	coli	ncbi_refseq	Escherichia_coli_FORC_031.fasta	0.962314	escherichia coli
Escherichia_coli_FORC_041	escherichia	coli	ncbi_refseq	Escherichia_coli_FORC_041.fasta	0.962314	escherichia coli
Escherichia_coli_GCF_000819645_1	escherichia	coli	ncbi_refseq	Escherichia_coli_GCF_000819645.1.fasta	0.962314	escherichia coli
Escherichia_coli_GCF_000967155_2	escherichia	coli	ncbi_refseq	Escherichia_coli_GCF_000967155.2.fasta	0.962314	escherichia coli
Escherichia_coli_H10	escherichia	coli	ncbi_refseq	Escherichia_coli_H10.fasta	0.962314	escherichia coli
Escherichia_coli_H14	escherichia	coli	ncbi_refseq	Escherichia_coli_H14.fasta	0.962314	escherichia coli
Escherichia_coli_H15	escherichia	coli	ncbi_refseq	Escherichia_coli_H15.fasta	0.962314	escherichia coli
Escherichia_coli_H1827_12	escherichia	coli	ncbi_refseq	Escherichia_coli_H1827_12.fasta	0.962314	escherichia coli
Escherichia_coli_H2	escherichia	coli	ncbi_refseq	Escherichia_coli_H2.fasta	0.962314	escherichia coli
Escherichia_coli_H3	escherichia	coli	ncbi_refseq	Escherichia_coli_H3.fasta	0.962314	escherichia coli
Escherichia_coli_H5	escherichia	coli	ncbi_refseq	Escherichia_coli_H5.fasta	0.962314	escherichia coli
Escherichia_coli_H7	escherichia	coli	ncbi_refseq	Escherichia_coli_H7.fasta	0.962314	escherichia coli
Escherichia_coli_K-15KW01	escherichia	coli	ncbi_refseq	Escherichia_coli_K-15KW01.fasta	0.962314	escherichia coli
Escherichia_coli_M10	escherichia	coli	ncbi_refseq	Escherichia_coli_M10.fasta	0.962314	escherichia coli
Escherichia_coli_M19	escherichia	coli	ncbi_refseq	Escherichia_coli_M19.fasta	0.962314	escherichia coli
Escherichia_coli_M1	escherichia	coli	ncbi_refseq	Escherichia_coli_M1.fasta	0.962314	escherichia coli
Escherichia_coli_M8	escherichia	coli	ncbi_refseq	Escherichia_coli_M8.fasta	0.962314	escherichia coli
Escherichia_coli_MGY	escherichia	coli	ncbi_refseq	Escherichia_coli_MGY.fasta	0.962314	escherichia coli
Escherichia_coli_MRSN346355	escherichia	coli	ncbi_refseq	Escherichia_coli_MRSN346355.fasta	0.962314	escherichia coli
Escherichia_coli_MRSN346647	escherichia	coli	ncbi_refseq	Escherichia_coli_MRSN346647.fasta	0.962314	escherichia coli
Escherichia_coli_NGF1	escherichia	coli	ncbi_refseq	Escherichia_coli_NGF1.fasta	0.962314	escherichia coli
Escherichia_coli_RM9387	escherichia	coli	ncbi_refseq	Escherichia_coli_RM9387.fasta	0.962314	escherichia coli
Escherichia_coli_S1	escherichia	coli	ncbi_refseq	Escherichia_coli_S1.fasta	0.962314	escherichia coli
Escherichia_coli_S30	escherichia	coli	ncbi_refseq	Escherichia_coli_S30.fasta	0.962314	escherichia coli
Escherichia_coli_S3	escherichia	coli	ncbi_refseq	Escherichia_coli_S3.fasta	0.962314	escherichia coli
Escherichia_coli_S42	escherichia	coli	ncbi_refseq	Escherichia_coli_S42.fasta	0.962314	escherichia coli
Escherichia_coli_S43	escherichia	coli	ncbi_refseq	Escherichia_coli_S43.fasta	0.962314	escherichia coli
Escherichia_coli_S50	escherichia	coli	ncbi_refseq	Escherichia_coli_S50.fasta	0.962314	escherichia coli
Escherichia_coli_S51	escherichia	coli	ncbi_refseq	Escherichia_coli_S51.fasta	0.962314	escherichia coli
Escherichia_coli_S56	escherichia	coli	ncbi_refseq	Escherichia_coli_S56.fasta	0.962314	escherichia coli
Escherichia_coli_SF-173	escherichia	coli	ncbi_refseq	Escherichia_coli_SF-173.fasta	0.962314	escherichia coli
Escherichia_coli_SLK172	escherichia	coli	ncbi_refseq	Escherichia_coli_SLK172.fasta	0.962314	escherichia coli
Escherichia_coli_ST648	escherichia	coli	ncbi_refseq	Escherichia_coli_ST648.fasta	0.962314	escherichia coli
Escherichia_coli_WCHEC1613	escherichia	coli	ncbi_refseq	Escherichia_coli_WCHEC1613.fasta	0.962314	escherichia coli
Escherichia_coli_ZH193	escherichia	coli	ncbi_refseq	Escherichia_coli_ZH193.fasta	0.962314	escherichia coli
M16807_v0_PacBio	escherichia	coli	BML_collection	M16807_v0_PacBio.fasta	0.962314	escherichia coli
C2013024221	neisseria	cinerea	MN_lab	C2013024221.fasta	0.970197	neisseria cinerea
C2014013859	neisseria	cinerea	MN_lab	C2014013859.fasta	0.970197	neisseria cinerea
C2014019557	neisseria	cinerea	MN_lab	C2014019557.fasta	0.970197	neisseria cinerea
Neisseria_cinerea_ATCC_14685	neisseria	cinerea	ncbi_refseq	Neisseria_cinerea_ATCC_14685.fasta	0.970197	neisseria cinerea
C2008000329	neisseria	bergeri	MN_lab	C2008000329.fasta	0.970292	neisseria bergeri
M40463_CHA5855A11_cleaned	neisseria	bergeri	BML_collection	M40463_CHA5855A11_cleaned.fasta	0.970292	neisseria bergeri
M40553_CHA5855A70_cleaned	neisseria	bergeri	BML_collection	M40553_CHA5855A70_cleaned.fasta	0.970292	neisseria bergeri
M40559_CHA5855A72_cleaned	neisseria	bergeri	BML_collection	M40559_CHA5855A72_cleaned.fasta	0.970292	neisseria bergeri
