# Supplementary material for: BMScan: using whole genome similarity to rapidly and accurately identify bacterial meningitis causing species
Source: BMC Infect Dis. 2018 Aug 15;18:405. doi: 10.1186/s12879-018-3324-1 (PMC6094466; doi:10.1186/s12879-018-3324-1)
Supplement: Supplementary file 4 — Results of validation test. (CSV 2265 kb) [file 12879_2018_3324_MOESM4_ESM.csv]

Lab_ID	Top_Species	Notes	1-Mash Dist	Mash_P_value	Mash_Hash	Mash_Entry	Mash_Entry_Source
Streptococcus_pneumoniae_SMRU2563_5806.fna	Streptococcus pneumoniae	Hit above threshold	0.99047237	0	693/1000	M17873_HUY4190A177_cleaned.fasta	BML_collection
Streptococcus_pneumoniae_SMRU2183_4296.fna	Streptococcus pneumoniae	Hit above threshold	0.99691662	0	882/1000	Streptococcus_pneumoniae_SP64.fasta	ncbi_refseq
Escherichia_coli_604_249.fna	Escherichia coli	Hit above threshold	0.9890864	0	660/1000	Escherichia_coli_WCHEC1613.fasta	ncbi_refseq
Escherichia_coli_upec-288_162.fna	Escherichia coli	Hit above threshold	0.99435819	0	799/1000	M16807_v0_PacBio.fasta	BML_collection
Escherichia_coli_UMDKSU-2014-5-965B_2781.fna	Escherichia coli	Hit above threshold	0.99551329	0	835/1000	Escherichia_coli_C3.fasta	ncbi_refseq
Streptococcus_pneumoniae_SMRU3054_6131.fna	Streptococcus pneumoniae	Hit above threshold	0.99728556	0	895/1000	Streptococcus_pneumoniae_SP64.fasta	ncbi_refseq
Streptococcus_pneumoniae_BR1101_9553.fna	Streptococcus pneumoniae	Hit above threshold	0.99063406	0	697/1000	Streptococcus_pneumoniae_A66.fasta	ncbi_refseq
Streptococcus_pneumoniae_SMRU1733_9003.fna	Streptococcus pneumoniae	Hit above threshold	0.9873653	0	622/1000	M17873_HUY4190A177_cleaned.fasta	BML_collection
Listeria_monocytogenes_FSL_R8-6743_662.fna	Listeria monocytogenes	Hit above threshold	0.99361456	0	777/1000	M13455_v0_PacBio.fasta	BML_collection
Streptococcus_pneumoniae_2842STDY5753527_8734.fna	Streptococcus pneumoniae	Hit above threshold	0.9893884	0	667/1000	M17874_HUY4190A178_cleaned.fasta	BML_collection
Streptococcus_pneumoniae_SMRU843_6661.fna	Streptococcus pneumoniae	Hit above threshold	0.9968879	0	881/1000	M26365_v0_PacBio.fasta	BML_collection
Escherichia_coli_upec-93_2969.fna	Escherichia coli	Hit above threshold	0.998161	0	927/1000	M16807_v0_PacBio.fasta	BML_collection
Listeria_monocytogenes_BCW_4276_707.fna	Listeria monocytogenes	Hit above threshold	0.99395628	0	787/1000	Listeria_monocytogenes_10-092876-0168.fasta	ncbi_refseq
Listeria_monocytogenes_LM06-00918_1007.fna	Listeria monocytogenes	Hit above threshold	0.99491286	0	816/1000	Listeria_monocytogenes_CFSAN029793.fasta	ncbi_refseq
Streptococcus_pneumoniae_Hermans-54_5215.fna	Streptococcus pneumoniae	Hit above threshold	0.99455589	0	805/1000	Streptococcus_pneumoniae_SP49.fasta	ncbi_refseq
Streptococcus_pneumoniae_PT8069_9796.fna	Streptococcus pneumoniae	Hit above threshold	0.99043174	0	692/1000	s_pneumoniae_R6_ref.fasta	ncbi_refseq
Streptococcus_pneumoniae_0506+29167_5520.fna	Streptococcus pneumoniae	Hit above threshold	0.99778358	0	913/1000	M17867_HUY4190A172_cleaned.fasta	BML_collection
Listeria_monocytogenes_LM32_752.fna	Listeria monocytogenes	Hit above threshold	0.9893026	0	665/1000	Listeria_monocytogenes_CFSAN007956.fasta	ncbi_refseq
Neisseria_gonorrhoeae_mankind_1203.fna	Neisseria gonorrhoeae	Hit above threshold	0.99868577	0	947/1000	Neisseria_gonorrhoeae_32867.fasta	ncbi_refseq
Listeria_monocytogenes_FSL_R8-7603_821.fna	Listeria monocytogenes	Hit above threshold	0.9973975	0	899/1000	Listeria_monocytogenes_CFSAN029793.fasta	ncbi_refseq
Streptococcus_pneumoniae_BHN625_6240.fna	Streptococcus pneumoniae	Hit above threshold	0.999491994	0	979/1000	M17888_HUY4190A180_cleaned.fasta	BML_collection
Streptococcus_pneumoniae_10F_3210.fna	Streptococcus pneumoniae	Hit above threshold	0.9892595	0	664/1000	M26368_v0_PacBio.fasta	BML_collection
Streptococcus_pneumoniae_SMRU201_9148.fna	Streptococcus pneumoniae	Hit above threshold	0.989686	0	674/1000	s_pneumoniae_R6_ref.fasta	ncbi_refseq
Neisseria_meningitidis_NM1482_674.fna	Neisseria meningitidis	Hit above threshold	0.999294159	0	971/1000	M14418_S17_cleaned.fasta	BML_collection
Neisseria_meningitidis_97021_110.fna	Neisseria meningitidis	Hit above threshold	0.999614419	0	984/1000	M22814_v0_PacBio.fasta	BML_collection
Streptococcus_pneumoniae_2245STDY5699080_7667.fna	Streptococcus pneumoniae	Hit above threshold	0.99824078	0	930/1000	M17874_HUY4190A178_cleaned.fasta	BML_collection
Neisseria_meningitidis_M01-240355_102.fna	Neisseria meningitidis	Hit above threshold	0.99789228	0	917/1000	M38774_S14_cleaned.fasta	BML_collection
Streptococcus_pneumoniae_2690STDY5561763_6810.fna	Streptococcus pneumoniae	Hit above threshold	0.999880504	0	995/1000	Streptococcus_pneumoniae_BHN418.fasta	ncbi_refseq
Neisseria_gonorrhoeae_GCGS202_1081.fna	Neisseria gonorrhoeae	Hit above threshold	0.99829376	0	932/1000	Neisseria_gonorrhoeae_GCGS197.fasta	ncbi_refseq
Escherichia_coli_102713_1397.fna	Escherichia coli	Hit above threshold	0.9805009	0	497/1000	Escherichia_coli_NGF1.fasta	ncbi_refseq
Streptococcus_pneumoniae_NTPn_17_9794.fna	Streptococcus pneumoniae	Hit above threshold	0.99609417	0	854/1000	M23734_v0_PacBio.fasta	BML_collection
Streptococcus_pneumoniae_2245STDY5609060_6921.fna	Streptococcus pneumoniae	Hit above threshold	0.9899793	0	681/1000	M17888_HUY4190A180_cleaned.fasta	BML_collection
Streptococcus_pneumoniae_SN35343_6911.fna	Streptococcus pneumoniae	Hit above threshold	0.9981076	0	925/1000	Streptococcus_pneumoniae_SP64.fasta	ncbi_refseq
Streptococcus_pneumoniae_2690STDY5561806_9551.fna	Streptococcus pneumoniae	Hit above threshold	0.9999044753	0	996/1000	Streptococcus_pneumoniae_BHN418.fasta	ncbi_refseq
Streptococcus_pneumoniae_2842STDY5753690_4801.fna	Streptococcus pneumoniae	Hit above threshold	0.9890429	0	659/1000	M17891_HUY4190A181_cleaned.fasta	BML_collection
Streptococcus_pneumoniae_SN32926_8574.fna	Streptococcus pneumoniae	Hit above threshold	0.99452308	0	804/1000	Streptococcus_pneumoniae_SP64.fasta	ncbi_refseq
Streptococcus_pneumoniae_153408_3179.fna	Streptococcus pneumoniae	Hit above threshold	0.99055338	0	695/1000	s_pneumoniae_R6_ref.fasta	ncbi_refseq
Escherichia_coli_402794_2076.fna	Escherichia coli	Hit above threshold	0.9894739	0	669/1000	Escherichia_coli_SLK172.fasta	ncbi_refseq
Streptococcus_pneumoniae_SMRU672_9097.fna	Streptococcus pneumoniae	Hit above threshold	0.99207	0	734/1000	Streptococcus_pneumoniae_BHN418.fasta	ncbi_refseq
Escherichia_coli_STEC_1117_1936.fna	Escherichia coli	Hit above threshold	0.99705946	0	887/1000	Escherichia_coli_FORC_028.fasta	ncbi_refseq
Listeria_monocytogenes_NRRL_B-57056_696.fna	Listeria monocytogenes	Hit above threshold	0.99067428	0	698/1000	Listeria_monocytogenes_L2074.fasta	ncbi_refseq
Streptococcus_pneumoniae_2842STDY5753494_2617.fna	Streptococcus pneumoniae	Hit above threshold	0.999541076	0	981/1000	M17888_HUY4190A180_cleaned.fasta	BML_collection
Escherichia_coli_2.1-R1_4154.fna	Escherichia coli	Hit above threshold	0.9968879	0	881/1000	Escherichia_coli_K-15KW01.fasta	ncbi_refseq
Streptococcus_pneumoniae_SMRU1683_5787.fna	Streptococcus pneumoniae	Hit above threshold	0.99742537	0	900/1000	M26365_v0_PacBio.fasta	BML_collection
Escherichia_coli_swine35_332.fna	Escherichia coli	Hit above threshold	0.99075448	0	700/1000	Escherichia_coli_RM9387.fasta	ncbi_refseq
Escherichia_coli_LR09_4758.fna	Escherichia coli	Hit above threshold	0.99700246	0	885/1000	Escherichia_coli_ST648.fasta	ncbi_refseq
Streptococcus_pneumoniae_SMRU2644_4858.fna	Streptococcus pneumoniae	Hit above threshold	0.99010371	0	684/1000	M17873_HUY4190A177_cleaned.fasta	BML_collection
Streptococcus_pneumoniae_2842STDY5644450_6442.fna	Streptococcus pneumoniae	Hit above threshold	0.99853008	0	941/1000	M17868_HUY4190A173_cleaned.fasta	BML_collection
Streptococcus_pneumoniae_SMRU1460_9708.fna	Streptococcus pneumoniae	Hit above threshold	0.9865964	0	606/1000	M17874_HUY4190A178_cleaned.fasta	BML_collection
Escherichia_coli_C12_92_2152.fna	Escherichia coli	Hit above threshold	0.99818764	0	928/1000	Escherichia_coli_2013C-4465.fasta	ncbi_refseq
Escherichia_coli_KTE215_3027.fna	Escherichia coli	Hit above threshold	0.99705946	0	887/1000	Escherichia_coli_NGF1.fasta	ncbi_refseq
Escherichia_coli_465_1604.fna	Escherichia coli	Hit above threshold	0.9893884	0	667/1000	Escherichia_coli_H10.fasta	ncbi_refseq
Streptococcus_pneumoniae_23F_9844.fna	Streptococcus pneumoniae	Hit above threshold	0.99720112	0	892/1000	M26365_v0_PacBio.fasta	BML_collection
Neisseria_meningitidis_2842STDY5881013_499.fna	Neisseria meningitidis	Hit above threshold	0.998161	0	927/1000	M28920_HUY3136A72_cleaned.fasta	BML_collection
Streptococcus_pneumoniae_09B00621_7202.fna	Streptococcus pneumoniae	Hit above threshold	0.9971446	0	890/1000	Streptococcus_pneumoniae_SP64.fasta	ncbi_refseq
Streptococcus_pneumoniae_SMRU1083_9515.fna	Streptococcus pneumoniae	Hit above threshold	0.9971446	0	890/1000	Streptococcus_pneumoniae_SP64.fasta	ncbi_refseq
Streptococcus_pneumoniae_2245STDY5609151_7461.fna	Streptococcus pneumoniae	Hit above threshold	0.99312538	0	763/1000	M17874_HUY4190A178_cleaned.fasta	BML_collection
Streptococcus_pneumoniae_9806+08086_7553.fna	Streptococcus pneumoniae	Hit above threshold	0.99786517	0	916/1000	M17867_HUY4190A172_cleaned.fasta	BML_collection
Escherichia_coli_SF-468_464.fna	Escherichia coli	Hit above threshold	0.99494496	0	817/1000	Escherichia_coli_SF-173.fasta	ncbi_refseq
Escherichia_coli_6-319-05_S4_C3_1403.fna	Escherichia coli	Hit above threshold	0.99276802	0	753/1000	Escherichia_coli_MGY.fasta	ncbi_refseq
Streptococcus_pneumoniae_2842STDY5753142_7088.fna	Streptococcus pneumoniae	Hit above threshold	0.99728556	0	895/1000	M17874_HUY4190A178_cleaned.fasta	BML_collection
Neisseria_gonorrhoeae_ALB_2011_04_03_1080.fna	Neisseria gonorrhoeae	Hit above threshold	0.99896744	0	958/1000	Neisseria_gonorrhoeae_NCCP11945.fasta	ncbi_refseq
Listeria_monocytogenes_BCW_3909_526.fna	Listeria monocytogenes	Hit above threshold	0.9859508	0	593/1000	Listeria_monocytogenes_WSLC_1019.fasta	ncbi_refseq
Listeria_monocytogenes_2882_1092.fna	Listeria monocytogenes	Hit above threshold	0.99736958	0	898/1000	Listeria_monocytogenes_FW040025.fasta	ncbi_refseq
Streptococcus_pneumoniae_SMRU1376_8377.fna	Streptococcus pneumoniae	Hit above threshold	0.99630345	0	861/1000	M26365_v0_PacBio.fasta	BML_collection
Streptococcus_pneumoniae_0209+24059_7778.fna	Streptococcus pneumoniae	Hit above threshold	0.99778358	0	913/1000	M17867_HUY4190A172_cleaned.fasta	BML_collection
Escherichia_coli_200617_3586.fna	Escherichia coli	Hit above threshold	0.99330156	0	768/1000	Escherichia_coli_MRSN346647.fasta	ncbi_refseq
Streptococcus_pneumoniae_SMRU756_3006.fna	Streptococcus pneumoniae	Hit above threshold	0.9859004	0	592/1000	M17888_HUY4190A180_cleaned.fasta	BML_collection
Neisseria_meningitidis_M09261_444.fna	Neisseria meningitidis	Hit above threshold	0.999269259	0	970/1000	M38824_S5_cleaned.fasta	BML_collection
Neisseria_meningitidis_NM2181_278.fna	Neisseria meningitidis	Hit above threshold	0.99891658	0	956/1000	M14418_S17_cleaned.fasta	BML_collection
Escherichia_coli_upec-105_40.fna	Escherichia coli	Hit above threshold	0.9818083	0	518/1000	Escherichia_coli_MRSN346647.fasta	ncbi_refseq
Escherichia_coli_2009C-3996_4507.fna	Escherichia coli	Hit above threshold	0.9974532	0	901/1000	Escherichia_coli_FORC_028.fasta	ncbi_refseq
Listeria_monocytogenes_MQ150007_1199.fna	Listeria monocytogenes	Hit above threshold	0.99010371	0	684/1000	Listeria_monocytogenes_L2074.fasta	ncbi_refseq
Streptococcus_pneumoniae_SMRU2449_6144.fna	Streptococcus pneumoniae	Hit above threshold	0.99361456	0	777/1000	Streptococcus_pneumoniae_SP49.fasta	ncbi_refseq
Escherichia_coli_EC1847_1410.fna	Escherichia coli	Hit above threshold	0.99891658	0	956/1000	Escherichia_coli_9000.fasta	ncbi_refseq
Streptococcus_pneumoniae_SN11927_4804.fna	Streptococcus pneumoniae	Hit above threshold	0.99662733	0	872/1000	M17867_HUY4190A172_cleaned.fasta	BML_collection
Escherichia_coli_38.52_5127.fna	Escherichia coli	Hit above threshold	0.99497701	0	818/1000	Escherichia_coli_2009C-3133.fasta	ncbi_refseq
Neisseria_gonorrhoeae_GCGS047_1008.fna	Neisseria gonorrhoeae	Hit above threshold	0.999144179	0	965/1000	Neisseria_gonorrhoeae_NCCP11945.fasta	ncbi_refseq
Escherichia_coli_O177:H21_3788.fna	Escherichia coli	Hit above threshold	0.99330156	0	768/1000	Escherichia_coli_H3.fasta	ncbi_refseq
Escherichia_coli_upec-80_3927.fna	Escherichia coli	Hit above threshold	0.9971446	0	890/1000	Escherichia_coli_K-15KW01.fasta	ncbi_refseq
Streptococcus_pneumoniae_SMRU969_8581.fna	Streptococcus pneumoniae	Hit above threshold	0.9974532	0	901/1000	Streptococcus_pneumoniae_SP64.fasta	ncbi_refseq
Listeria_monocytogenes_CFSAN026602_30.fna	Listeria monocytogenes	Hit above threshold	0.99236701	0	742/1000	Listeria_monocytogenes_CFSAN007956.fasta	ncbi_refseq
Streptococcus_pneumoniae_2245STDY5609142_6296.fna	Streptococcus pneumoniae	Hit above threshold	0.99022735	0	687/1000	s_pneumoniae_R6_ref.fasta	ncbi_refseq
Escherichia_albertii_24_10.fna	Escherichia albertii	No hit above threshold from reference collection - Reporting Top RefSeq Hit	0.9879702	0	635/1000	Escherichia_albertii_TW15818	ncbi_refseq
Escherichia_coli_CE516_4127.fna	Escherichia coli	Hit above threshold	0.989686	0	674/1000	Escherichia_coli_H14.fasta	ncbi_refseq
Listeria_monocytogenes_SLCC85_471.fna	Listeria monocytogenes	Hit above threshold	0.9999044753	0	996/1000	Listeria_monocytogenes_WSLC_1019.fasta	ncbi_refseq
Haemophilus_haemolyticus_CCUG_12834_176.fna	Haemophilus haemolyticus	Hit above threshold	0.9999523094	0	998/1000	Haemophilus_haemolyticus_HK386.fasta	ncbi_refseq
Neisseria_meningitidis_2842STDY5881590_798.fna	Neisseria meningitidis	Hit above threshold	0.99894203	0	957/1000	M28984_CHA3757A93_cleaned.fasta	BML_collection
Escherichia_coli_287Jul8F_4916.fna	Escherichia coli	Hit above threshold	0.99863404	0	945/1000	Escherichia_coli_9000.fasta	ncbi_refseq
Streptococcus_pneumoniae_2842STDY5753749_5792.fna	Streptococcus pneumoniae	Hit above threshold	0.99371774	0	780/1000	M16057_HUY4190A168_cleaned.fasta	BML_collection
Haemophilus_influenzae_2842STDY5882047_64.fna	Haemophilus influenzae	Hit above threshold	0.9975364	0	904/1000	Haemophilus_influenzae_10810.fasta	ncbi_refseq
Streptococcus_pneumoniae_2245STDY5609165_3850.fna	Streptococcus pneumoniae	Hit above threshold	0.99839921	0	936/1000	M17874_HUY4190A178_cleaned.fasta	BML_collection
Escherichia_coli_sheep50_3949.fna	Escherichia coli	Hit above threshold	0.99538854	0	831/1000	Escherichia_coli_FORC_028.fasta	ncbi_refseq
Streptococcus_pneumoniae_2842STDY5643950_3697.fna	Streptococcus pneumoniae	Hit above threshold	0.99095355	0	705/1000	s_pneumoniae_R6_ref.fasta	ncbi_refseq
Escherichia_coli_401886_aEPEC_2755.fna	Escherichia coli	Hit above threshold	0.99665648	0	873/1000	Escherichia_coli_S50.fasta	ncbi_refseq
Escherichia_coli_GN05681_3310.fna	Escherichia coli	Hit above threshold	0.99455589	0	805/1000	M16807_v0_PacBio.fasta	BML_collection
Streptococcus_pneumoniae_Hermans-16_8165.fna	Streptococcus pneumoniae	Hit above threshold	0.9909139	0	704/1000	s_pneumoniae_R6_ref.fasta	ncbi_refseq
Escherichia_coli_703108_4003.fna	Escherichia coli	Hit above threshold	0.9879243	0	634/1000	Escherichia_coli_NGF1.fasta	ncbi_refseq
Escherichia_coli_04-8351_3367.fna	Escherichia coli	Hit above threshold	0.99772896	0	911/1000	Escherichia_coli_GCF_000967155.2.fasta	ncbi_refseq
Streptococcus_pneumoniae_SMRU1280_4802.fna	Streptococcus pneumoniae	Hit above threshold	0.9894739	0	669/1000	M16057_HUY4190A168_cleaned.fasta	BML_collection
Listeria_monocytogenes_LM05-00704_439.fna	Listeria monocytogenes	Hit above threshold	0.99759164	0	906/1000	Listeria_monocytogenes_CFSAN029793.fasta	ncbi_refseq
Streptococcus_pneumoniae_SMRU3073_5462.fna	Streptococcus pneumoniae	Hit above threshold	0.989559	0	671/1000	M17888_HUY4190A180_cleaned.fasta	BML_collection
Escherichia_coli_swine34_1981.fna	Escherichia coli	Hit above threshold	0.99337157	0	770/1000	Escherichia_coli_MGY.fasta	ncbi_refseq
Escherichia_coli_GCF_000937855.1_1968.fna	Escherichia coli	Hit above threshold	0.9857482	0	589/1000	Escherichia_coli_NGF1.fasta	ncbi_refseq
Escherichia_coli_VL2604_3970.fna	Escherichia coli	Hit above threshold	0.9899377	0	680/1000	Escherichia_coli_SLK172.fasta	ncbi_refseq
Escherichia_coli_ATM456_3115.fna	Escherichia coli	Hit above threshold	0.9880617	0	637/1000	Escherichia_coli_MGY.fasta	ncbi_refseq
Streptococcus_pneumoniae_SMRU1809_7557.fna	Streptococcus pneumoniae	Hit above threshold	0.99871158	0	948/1000	M17877_HUY4190A179_cleaned.fasta	BML_collection
Escherichia_coli_C262_10_3862.fna	Escherichia coli	Hit above threshold	0.9854924	0	584/1000	Escherichia_coli_NGF1.fasta	ncbi_refseq
Streptococcus_pneumoniae_SMRU2650_7193.fna	Streptococcus pneumoniae	Hit above threshold	0.999194327	0	967/1000	M17868_HUY4190A173_cleaned.fasta	BML_collection
Escherichia_coli_M11_5348.fna	Escherichia coli	Hit above threshold	0.9999523094	0	998/1000	Escherichia_coli_M19.fasta	ncbi_refseq
Listeria_monocytogenes_FSL_R8-6900_1126.fna	Listeria monocytogenes	Hit above threshold	0.99805403	0	923/1000	M13455_v0_PacBio.fasta	BML_collection
Streptococcus_pneumoniae_SMRU676_5004.fna	Streptococcus pneumoniae	Hit above threshold	0.9877859	0	631/1000	Streptococcus_pneumoniae_SP64.fasta	ncbi_refseq
Neisseria_meningitidis_2842STDY5881477_504.fna	Neisseria meningitidis	Hit above threshold	0.99824078	0	930/1000	M21326_HUY2364A17_cleaned.fasta	BML_collection
Escherichia_coli_2009C-4760_4047.fna	Escherichia coli	Hit above threshold	0.9981076	0	925/1000	Escherichia_coli_FORC_028.fasta	ncbi_refseq
Listeria_monocytogenes_FSL_J2-071_1069.fna	Listeria monocytogenes	Hit above threshold	0.999467397	0	978/1000	Listeria_monocytogenes_WSLC_1019.fasta	ncbi_refseq
Escherichia_coli_P0298942.7_4118.fna	Escherichia coli	Hit above threshold	0.9888239	0	654/1000	Escherichia_coli_H1827_12.fasta	ncbi_refseq
Escherichia_coli_UCI_58_4753.fna	Escherichia coli	Hit above threshold	0.982347	0	527/1000	Escherichia_coli_ST648.fasta	ncbi_refseq
Escherichia_coli_MS_119-7_1524.fna	Escherichia coli	Hit above threshold	0.99122893	0	712/1000	Escherichia_coli_S51.fasta	ncbi_refseq
Escherichia_coli_P0304777.10_1616.fna	Escherichia coli	Hit above threshold	0.99165401	0	723/1000	Escherichia_coli_D3.fasta	ncbi_refseq
Escherichia_coli_E128010_1977.fna	Escherichia coli	Hit above threshold	0.99395628	0	787/1000	Escherichia_coli_C3.fasta	ncbi_refseq
Escherichia_coli_UMEA_3694-1_4107.fna	Escherichia coli	Hit above threshold	0.99609417	0	854/1000	M16807_v0_PacBio.fasta	BML_collection
Escherichia_coli_KTE226_3505.fna	Escherichia coli	Hit above threshold	0.999541076	0	981/1000	M16807_v0_PacBio.fasta	BML_collection
Escherichia_coli_645_2745.fna	Escherichia coli	Hit above threshold	0.99115064	0	710/1000	Escherichia_coli_WCHEC1613.fasta	ncbi_refseq
Streptococcus_pneumoniae_2842STDY5753233_6374.fna	Streptococcus pneumoniae	Hit above threshold	0.99813432	0	926/1000	M17872_HUY4190A176_cleaned.fasta	BML_collection
Neisseria_meningitidis_Nm6938_318.fna	Neisseria meningitidis	Hit above threshold	0.99847786	0	939/1000	M07293_v0_PacBio.fasta	BML_collection
Escherichia_coli_swine58_632.fna	Escherichia coli	Hit above threshold	0.99455589	0	805/1000	Escherichia_coli_MGY.fasta	ncbi_refseq
Streptococcus_pneumoniae_R34-3028_5492.fna	Streptococcus pneumoniae	Hit above threshold	0.99207	0	734/1000	M26368_v0_PacBio.fasta	BML_collection
Streptococcus_pneumoniae_2842STDY5753535_4043.fna	Streptococcus pneumoniae	Hit above threshold	0.9899793	0	681/1000	M17888_HUY4190A180_cleaned.fasta	BML_collection
Escherichia_coli_ECO_086_1658.fna	Escherichia coli	Hit above threshold	0.99291178	0	757/1000	Escherichia_coli_CFSAN004176.fasta	ncbi_refseq
Listeria_monocytogenes_BCW_4284_835.fna	Listeria monocytogenes	Hit above threshold	0.9889118	0	656/1000	Listeria_monocytogenes_CFSAN007956.fasta	ncbi_refseq
Escherichia_coli_CFSAN025095_5183.fna	Escherichia coli	Hit above threshold	0.99425853	0	796/1000	Escherichia_coli_FORC_028.fasta	ncbi_refseq
Escherichia_coli_EC4437_1780.fna	Escherichia coli	Hit above threshold	0.99876307	0	950/1000	Escherichia_coli_9000.fasta	ncbi_refseq
Streptococcus_pneumoniae_type_strain:_N_5396.fna	Streptococcus pneumoniae	Hit above threshold	0.99010371	0	684/1000	M26368_v0_PacBio.fasta	BML_collection
Streptococcus_pneumoniae_Hermans-1655_8719.fna	Streptococcus pneumoniae	Hit above threshold	0.9898541	0	678/1000	s_pneumoniae_R6_ref.fasta	ncbi_refseq
Streptococcus_pneumoniae_2245STDY5819561_3592.fna	Streptococcus pneumoniae	Hit above threshold	0.99229319	0	740/1000	Streptococcus_pneumoniae_BHN418.fasta	ncbi_refseq
Streptococcus_pneumoniae_Hermans-991_7512.fna	Streptococcus pneumoniae	Hit above threshold	0.99039103	0	691/1000	M17874_HUY4190A178_cleaned.fasta	BML_collection
Streptococcus_pneumoniae_127530_7916.fna	Streptococcus pneumoniae	Hit above threshold	0.9909139	0	704/1000	s_pneumoniae_R6_ref.fasta	ncbi_refseq
Escherichia_coli_G504540_572.fna	Escherichia coli	Hit above threshold	0.99618417	0	857/1000	Escherichia_coli_S50.fasta	ncbi_refseq
Escherichia_coli_E._coli_293.fna	Escherichia coli	Hit above threshold	0.99800029	0	921/1000	Escherichia_coli_FORC_028.fasta	ncbi_refseq
Escherichia_coli_P0298942.1_2639.fna	Escherichia coli	Hit above threshold	0.9889556	0	657/1000	Escherichia_coli_H1827_12.fasta	ncbi_refseq
Streptococcus_pneumoniae_R34-3131_5561.fna	Streptococcus pneumoniae	Hit above threshold	0.99018622	0	686/1000	s_pneumoniae_R6_ref.fasta	ncbi_refseq
Streptococcus_pneumoniae_R34-3164_9280.fna	Streptococcus pneumoniae	Hit above threshold	0.99063406	0	697/1000	s_pneumoniae_R6_ref.fasta	ncbi_refseq
Streptococcus_pneumoniae_SMRU874_9753.fna	Streptococcus pneumoniae	Hit above threshold	0.99284004	0	755/1000	M16071_HUY4190A171_cleaned.fasta	BML_collection
Streptococcus_pneumoniae_SMRU257_5643.fna	Streptococcus pneumoniae	Hit above threshold	0.9866453	0	607/1000	M17874_HUY4190A178_cleaned.fasta	BML_collection
Streptococcus_pneumoniae_SMRU3017_8129.fna	Streptococcus pneumoniae	Hit above threshold	0.99039103	0	691/1000	M17873_HUY4190A177_cleaned.fasta	BML_collection
Streptococcus_pneumoniae_14_5612.fna	Streptococcus pneumoniae	Hit above threshold	0.99079445	0	701/1000	M16057_HUY4190A168_cleaned.fasta	BML_collection
Escherichia_coli_KTE62_2086.fna	Escherichia coli	Hit above threshold	0.995009	0	819/1000	Escherichia_coli_SF-173.fasta	ncbi_refseq
Listeria_monocytogenes_BCW_4270_748.fna	Listeria monocytogenes	Hit above threshold	0.99772896	0	911/1000	l_monocytogenes_EDG_ref.fasta	ncbi_refseq
Streptococcus_pneumoniae_Hermans-1505_9138.fna	Streptococcus pneumoniae	Hit above threshold	0.99651025	0	868/1000	M17874_HUY4190A178_cleaned.fasta	BML_collection
Listeria_monocytogenes_A527_1049.fna	Listeria monocytogenes	Hit above threshold	0.999856497	0	994/1000	Listeria_monocytogenes_HPB913.fasta	ncbi_refseq
Escherichia_coli_462_906.fna	Escherichia coli	Hit above threshold	0.9889556	0	657/1000	Escherichia_coli_S30.fasta	ncbi_refseq
Streptococcus_pneumoniae_0128_8980.fna	Streptococcus pneumoniae	Hit above threshold	0.9859508	0	593/1000	M17867_HUY4190A172_cleaned.fasta	BML_collection
Streptococcus_pneumoniae_2245STDY5608975_8385.fna	Streptococcus pneumoniae	Hit above threshold	0.99750871	0	903/1000	Streptococcus_pneumoniae_SP64.fasta	ncbi_refseq
Streptococcus_pneumoniae_2842STDY5644016_3244.fna	Streptococcus pneumoniae	Hit above threshold	0.99677258	0	877/1000	M17874_HUY4190A178_cleaned.fasta	BML_collection
Streptococcus_pneumoniae_2245STDY5609073_3541.fna	Streptococcus pneumoniae	Hit above threshold	0.99225617	0	739/1000	M17874_HUY4190A178_cleaned.fasta	BML_collection
Streptococcus_pneumoniae_PMEN-16_6780.fna	Streptococcus pneumoniae	Hit above threshold	0.99075448	0	700/1000	Streptococcus_pneumoniae_BHN418.fasta	ncbi_refseq
Streptococcus_pneumoniae_A33056_6097.fna	Streptococcus pneumoniae	Hit above threshold	0.99711626	0	889/1000	M23734_v0_PacBio.fasta	BML_collection
Streptococcus_pneumoniae_SMRU1239_6518.fna	Streptococcus pneumoniae	Hit above threshold	0.99107204	0	708/1000	M26368_v0_PacBio.fasta	BML_collection
Escherichia_coli_719_3253.fna	Escherichia coli	Hit above threshold	0.99067428	0	698/1000	Escherichia_coli_MGY.fasta	ncbi_refseq
Escherichia_coli_897_1884.fna	Escherichia coli	Hit above threshold	0.99419179	0	794/1000	Escherichia_coli_2009C-3133.fasta	ncbi_refseq
Escherichia_coli_RN587_1_2508.fna	Escherichia coli	Hit above threshold	0.9822878	0	526/1000	Escherichia_coli_NGF1.fasta	ncbi_refseq
Escherichia_coli_DEC1C_1559.fna	Escherichia coli	Hit above threshold	0.9825239	0	530/1000	Escherichia_coli_NGF1.fasta	ncbi_refseq
Listeria_monocytogenes_CFSAN023459_129.fna	Listeria monocytogenes	Hit above threshold	0.99731361	0	896/1000	Listeria_monocytogenes_CFSAN029793.fasta	ncbi_refseq
Streptococcus_pneumoniae_SMRU2293_9478.fna	Streptococcus pneumoniae	Hit above threshold	0.9892164	0	663/1000	M17877_HUY4190A179_cleaned.fasta	BML_collection
Neisseria_gonorrhoeae_GCGS169_876.fna	Neisseria gonorrhoeae	Hit above threshold	0.9999761726	0	999/1000	Neisseria_gonorrhoeae_GCGS197.fasta	ncbi_refseq
Streptococcus_pneumoniae_SMRU1350_3088.fna	Streptococcus pneumoniae	Hit above threshold	0.9897702	0	676/1000	Streptococcus_pneumoniae_SP49.fasta	ncbi_refseq
Streptococcus_pneumoniae_LE4050_9108.fna	Streptococcus pneumoniae	Hit above threshold	0.99236701	0	742/1000	M16057_HUY4190A168_cleaned.fasta	BML_collection
Escherichia_coli_09BKT078844_2437.fna	Escherichia coli	Hit above threshold	0.99829376	0	932/1000	Escherichia_coli_9000.fasta	ncbi_refseq
Streptococcus_pneumoniae_17F_4_6918.fna	Streptococcus pneumoniae	Hit above threshold	0.99308995	0	762/1000	M17891_HUY4190A181_cleaned.fasta	BML_collection
Streptococcus_pneumoniae_SMRU1113_7421.fna	Streptococcus pneumoniae	Hit above threshold	0.99018622	0	686/1000	M17888_HUY4190A180_cleaned.fasta	BML_collection
Escherichia_coli_swine14_1873.fna	Escherichia coli	Hit above threshold	0.99585191	0	846/1000	Escherichia_coli_MGY.fasta	ncbi_refseq
Streptococcus_pneumoniae_2842STDY5753742_8300.fna	Streptococcus pneumoniae	Hit above threshold	0.99075448	0	700/1000	s_pneumoniae_R6_ref.fasta	ncbi_refseq
Streptococcus_pneumoniae_SMRU1507_4997.fna	Streptococcus pneumoniae	Hit above threshold	0.99161574	0	722/1000	s_pneumoniae_R6_ref.fasta	ncbi_refseq
Streptococcus_pneumoniae_SMRU597_4511.fna	Streptococcus pneumoniae	Hit above threshold	0.9865475	0	605/1000	s_pneumoniae_R6_ref.fasta	ncbi_refseq
Neisseria_meningitidis_NM1361_514.fna	Neisseria meningitidis	Hit above threshold	0.999169272	0	966/1000	M14418_S17_cleaned.fasta	BML_collection
Escherichia_coli_VL2871_2261.fna	Escherichia coli	Hit above threshold	0.99529441	0	828/1000	Escherichia_coli_MGY.fasta	ncbi_refseq
Escherichia_coli_GN02163_1982.fna	Escherichia coli	Hit above threshold	0.99603392	0	852/1000	M16807_v0_PacBio.fasta	BML_collection
Listeria_monocytogenes_LM07-01377_881.fna	Listeria monocytogenes	Hit above threshold	0.99059376	0	696/1000	Listeria_monocytogenes_CFSAN007956.fasta	ncbi_refseq
Escherichia_coli_EC536_9.fna	Escherichia coli	Hit above threshold	0.9988911	0	955/1000	Escherichia_coli_9000.fasta	ncbi_refseq
Escherichia_coli_2010C-4347_4174.fna	Escherichia coli	Hit above threshold	0.99772896	0	911/1000	Escherichia_coli_FORC_028.fasta	ncbi_refseq
Streptococcus_pneumoniae_2842STDY5881936_3568.fna	Streptococcus pneumoniae	Hit above threshold	0.99014501	0	685/1000	M26368_v0_PacBio.fasta	BML_collection
Streptococcus_pneumoniae_NP7053_5184.fna	Streptococcus pneumoniae	Hit above threshold	0.9999761726	0	999/1000	M16057_HUY4190A168_cleaned.fasta	BML_collection
Streptococcus_pneumoniae_Hermans-1682_9540.fna	Streptococcus pneumoniae	Hit above threshold	0.99700246	0	885/1000	Streptococcus_pneumoniae_BHN418.fasta	ncbi_refseq
Escherichia_coli_1125_1900.fna	Escherichia coli	Hit above threshold	0.99868577	0	947/1000	Escherichia_coli_9000.fasta	ncbi_refseq
Streptococcus_pneumoniae_SMRU1297_3030.fna	Streptococcus pneumoniae	Hit above threshold	0.99067428	0	698/1000	M16057_HUY4190A168_cleaned.fasta	BML_collection
Escherichia_coli_2009C-3227_2769.fna	Escherichia coli	Hit above threshold	0.9896438	0	673/1000	Escherichia_coli_C2.fasta	ncbi_refseq
Escherichia_coli_702332_2543.fna	Escherichia coli	Hit above threshold	0.99465394	0	808/1000	Escherichia_coli_MGY.fasta	ncbi_refseq
Escherichia_coli_EPEC_631_1847.fna	Escherichia coli	Hit above threshold	0.99354545	0	775/1000	Escherichia_coli_MGY.fasta	ncbi_refseq
Streptococcus_pneumoniae_2245STDY5819520_4305.fna	Streptococcus pneumoniae	Hit above threshold	0.99067428	0	698/1000	s_pneumoniae_R6_ref.fasta	ncbi_refseq
Streptococcus_pneumoniae_type_strain:_N_5394.fna	Streptococcus pneumoniae	Hit above threshold	0.99010371	0	684/1000	M26368_v0_PacBio.fasta	BML_collection
Escherichia_coli_CFSAN026832_5235.fna	Escherichia coli	Hit above threshold	0.99361456	0	777/1000	Escherichia_coli_M10.fasta	ncbi_refseq
Streptococcus_pneumoniae_2842STDY5753780_7920.fna	Streptococcus pneumoniae	Hit above threshold	0.99276802	0	753/1000	M17874_HUY4190A178_cleaned.fasta	BML_collection
Listeria_monocytogenes_BCW_2415_375.fna	Listeria monocytogenes	Hit above threshold	0.99452308	0	804/1000	Listeria_monocytogenes_CFSAN029793.fasta	ncbi_refseq
Streptococcus_pneumoniae_6B_8214.fna	Streptococcus pneumoniae	Hit above threshold	0.99221908	0	738/1000	M17867_HUY4190A172_cleaned.fasta	BML_collection
Escherichia_coli_swine5_172.fna	Escherichia coli	Hit above threshold	0.9825825	0	531/1000	Escherichia_coli_MRSN346647.fasta	ncbi_refseq
Escherichia_coli_GN1220_2740.fna	Escherichia coli	Hit above threshold	0.99876307	0	950/1000	Escherichia_coli_9000.fasta	ncbi_refseq
Streptococcus_pneumoniae_SMRU2066_9696.fna	Streptococcus pneumoniae	Hit above threshold	0.99095355	0	705/1000	s_pneumoniae_R6_ref.fasta	ncbi_refseq
Streptococcus_pneumoniae_SMRU2992_8915.fna	Streptococcus pneumoniae	Hit above threshold	0.99006233	0	683/1000	M17873_HUY4190A177_cleaned.fasta	BML_collection
Streptococcus_pneumoniae_0112+27129_9137.fna	Streptococcus pneumoniae	Hit above threshold	0.99767416	0	909/1000	M17867_HUY4190A172_cleaned.fasta	BML_collection
Escherichia_coli_YS_river_water_2696.fna	Escherichia coli	Hit above threshold	0.99691662	0	882/1000	Escherichia_coli_H2.fasta	ncbi_refseq
Streptococcus_pneumoniae_2245STDY5608900_3880.fna	Streptococcus pneumoniae	Hit above threshold	0.999687427	0	987/1000	Streptococcus_pneumoniae_SP64.fasta	ncbi_refseq
Escherichia_coli_STEC_545_2199.fna	Escherichia coli	Hit above threshold	0.99161574	0	722/1000	Escherichia_coli_MGY.fasta	ncbi_refseq
Listeria_monocytogenes_VIMHA007_501.fna	Listeria monocytogenes	Hit above threshold	0.999269259	0	970/1000	M13455_v0_PacBio.fasta	BML_collection
Escherichia_coli_S17_2503.fna	Escherichia coli	Hit above threshold	0.99876307	0	950/1000	Escherichia_coli_MGY.fasta	ncbi_refseq
Escherichia_coli_852_4150.fna	Escherichia coli	Hit above threshold	0.99878876	0	951/1000	Escherichia_coli_ZH193.fasta	ncbi_refseq
n_lactamica_110_.fna	Neisseria lactamica	Hit above threshold	0.9891731	0	662/1000	Neisseria_lactamica_020-06.fasta	ncbi_refseq
Escherichia_coli_55989_889.fna	Escherichia coli	Hit above threshold	0.99685914	0	880/1000	Escherichia_coli_GCF_000967155.2.fasta	ncbi_refseq
Streptococcus_pneumoniae_SMRU2757_2622.fna	Streptococcus pneumoniae	Hit above threshold	0.99051292	0	694/1000	M16057_HUY4190A168_cleaned.fasta	BML_collection
Streptococcus_pneumoniae_SMRU3116_2562.fna	Streptococcus pneumoniae	Hit above threshold	0.99691662	0	882/1000	Streptococcus_pneumoniae_SP64.fasta	ncbi_refseq
Escherichia_coli_908541_1617.fna	Escherichia coli	Hit above threshold	0.99188202	0	729/1000	Escherichia_coli_S51.fasta	ncbi_refseq
Streptococcus_pneumoniae_SMRU2084_3610.fna	Streptococcus pneumoniae	Hit above threshold	0.9902684	0	688/1000	s_pneumoniae_R6_ref.fasta	ncbi_refseq
Escherichia_coli_4.0967_2247.fna	Escherichia coli	Hit above threshold	0.99455589	0	805/1000	Escherichia_coli_C3.fasta	ncbi_refseq
Escherichia_coli_WCE208_714.fna	Escherichia coli	Hit above threshold	0.9988144	0	952/1000	Escherichia_coli_ZH193.fasta	ncbi_refseq
Streptococcus_pneumoniae_SMRU2856_3284.fna	Streptococcus pneumoniae	Hit above threshold	0.99047237	0	693/1000	M26368_v0_PacBio.fasta	BML_collection
Escherichia_coli_113303_3218.fna	Escherichia coli	Hit above threshold	0.9896014	0	672/1000	Escherichia_coli_S42.fasta	ncbi_refseq
Escherichia_coli_STEC_1442_2059.fna	Escherichia coli	Hit above threshold	0.9841664999999999	0	559/1000	Escherichia_coli_9000.fasta	ncbi_refseq
Listeria_monocytogenes_LM14_1083.fna	Listeria monocytogenes	Hit above threshold	0.99847786	0	939/1000	l_monocytogenes_EDG_ref.fasta	ncbi_refseq
Streptococcus_pneumoniae_MTY1662SN214_2793.fna	Streptococcus pneumoniae	Hit above threshold	0.999565561	0	982/1000	Streptococcus_pneumoniae_SP64.fasta	ncbi_refseq
Escherichia_coli_1-176-05_S1_C3_4377.fna	Escherichia coli	Hit above threshold	0.99291178	0	757/1000	Escherichia_coli_H7.fasta	ncbi_refseq
Streptococcus_pneumoniae_2842STDY5643937_8887.fna	Streptococcus pneumoniae	Hit above threshold	0.999169272	0	966/1000	Streptococcus_pneumoniae_BHN418.fasta	ncbi_refseq
Escherichia_coli_swine70_4221.fna	Escherichia coli	Hit above threshold	0.99516812	0	824/1000	Escherichia_coli_ACN002.fasta	ncbi_refseq
Streptococcus_pneumoniae_23F_9870.fna	Streptococcus pneumoniae	Hit above threshold	0.99720112	0	892/1000	M26365_v0_PacBio.fasta	BML_collection
Streptococcus_pneumoniae_SMRU1953_3809.fna	Streptococcus pneumoniae	Hit above threshold	0.99079445	0	701/1000	M26368_v0_PacBio.fasta	BML_collection
Streptococcus_pneumoniae_2245STDY5609018_3034.fna	Streptococcus pneumoniae	Hit above threshold	0.99095355	0	705/1000	s_pneumoniae_R6_ref.fasta	ncbi_refseq
Escherichia_coli_2011EL-2289_22.fna	Escherichia coli	Hit above threshold	0.99863404	0	945/1000	Escherichia_coli_9000.fasta	ncbi_refseq
Escherichia_coli_KCJK5636_2876.fna	Escherichia coli	Hit above threshold	0.9841664999999999	0	559/1000	Escherichia_coli_MRSN346647.fasta	ncbi_refseq
Streptococcus_pneumoniae_SMRU2571_7171.fna	Streptococcus pneumoniae	Hit above threshold	0.989559	0	671/1000	M16057_HUY4190A168_cleaned.fasta	BML_collection
Escherichia_coli_KTE183_1637.fna	Escherichia coli	Hit above threshold	0.99591279	0	848/1000	Escherichia_coli_NGF1.fasta	ncbi_refseq
Escherichia_coli_KTE42_4554.fna	Escherichia coli	Hit above threshold	0.99465394	0	808/1000	Escherichia_coli_MGY.fasta	ncbi_refseq
Escherichia_coli_KTE13_2833.fna	Escherichia coli	Hit above threshold	0.9916922	0	724/1000	Escherichia_coli_S51.fasta	ncbi_refseq
Streptococcus_pneumoniae_SMRU2541_4809.fna	Streptococcus pneumoniae	Hit above threshold	0.9884239	0	645/1000	M16808_v0_PacBio.fasta	BML_collection
Streptococcus_pneumoniae_spnIC426_5102.fna	Streptococcus pneumoniae	Hit above threshold	0.9973975	0	899/1000	M17867_HUY4190A172_cleaned.fasta	BML_collection
Escherichia_coli_CFSAN026812_2377.fna	Escherichia coli	Hit above threshold	0.99138457	0	716/1000	Escherichia_coli_2011C-3911.fasta	ncbi_refseq
Escherichia_coli_DEC6A_2529.fna	Escherichia coli	Hit above threshold	0.99071442	0	699/1000	Escherichia_coli_MGY.fasta	ncbi_refseq
Streptococcus_pneumoniae_LE4000_3562.fna	Streptococcus pneumoniae	Hit above threshold	0.99111138	0	709/1000	s_pneumoniae_R6_ref.fasta	ncbi_refseq
Listeria_monocytogenes_FSL_R8-6321_1280.fna	Listeria monocytogenes	Hit above threshold	0.99842547	0	937/1000	Listeria_monocytogenes_10-092876-0168.fasta	ncbi_refseq
Escherichia_coli_MP021017.9_4484.fna	Escherichia coli	Hit above threshold	0.9890864	0	660/1000	Escherichia_coli_08-00022.fasta	ncbi_refseq
Streptococcus_pneumoniae_2842STDY5753299_9459.fna	Streptococcus pneumoniae	Hit above threshold	0.99002086	0	682/1000	M17891_HUY4190A181_cleaned.fasta	BML_collection
Streptococcus_pneumoniae_6B_8203.fna	Streptococcus pneumoniae	Hit above threshold	0.99221908	0	738/1000	M17867_HUY4190A172_cleaned.fasta	BML_collection
Neisseria_gonorrhoeae_USO_GE12-070_879.fna	Neisseria gonorrhoeae	Hit above threshold	0.99789228	0	917/1000	Neisseria_gonorrhoeae_GCGS172.fasta	ncbi_refseq
Escherichia_coli_ECGM-EL2071_1912.fna	Escherichia coli	Hit above threshold	0.999018129	0	960/1000	Escherichia_coli_GCF_000967155.2.fasta	ncbi_refseq
Streptococcus_pneumoniae_27_6403.fna	Streptococcus pneumoniae	Hit above threshold	0.99651025	0	868/1000	Streptococcus_pneumoniae_1719.fasta	ncbi_refseq
Escherichia_coli_G314_4301.fna	Escherichia coli	Hit above threshold	0.99526292	0	827/1000	Escherichia_coli_MGY.fasta	ncbi_refseq
Streptococcus_pneumoniae_SMRU867_3165.fna	Streptococcus pneumoniae	Hit above threshold	0.988379	0	644/1000	Streptococcus_pneumoniae_A66.fasta	ncbi_refseq
Streptococcus_pneumoniae_14_5587.fna	Streptococcus pneumoniae	Hit above threshold	0.99079445	0	701/1000	M16057_HUY4190A168_cleaned.fasta	BML_collection
Streptococcus_pneumoniae_2245STDY5608952_8412.fna	Streptococcus pneumoniae	Hit above threshold	0.9899377	0	680/1000	M17888_HUY4190A180_cleaned.fasta	BML_collection
Streptococcus_pneumoniae_GA08825_9095.fna	Streptococcus pneumoniae	Hit above threshold	0.99748097	0	902/1000	Streptococcus_pneumoniae_SP64.fasta	ncbi_refseq
Escherichia_coli_blood-09-0341_2239.fna	Escherichia coli	Hit above threshold	0.9988911	0	955/1000	Escherichia_coli_ZH193.fasta	ncbi_refseq
Escherichia_coli_C80_08_4782.fna	Escherichia coli	Hit above threshold	0.99095355	0	705/1000	Escherichia_coli_S50.fasta	ncbi_refseq
Streptococcus_pneumoniae_0238_5085.fna	Streptococcus pneumoniae	Hit above threshold	0.9847064	0	569/1000	Streptococcus_pneumoniae_1719.fasta	ncbi_refseq
Escherichia_coli_302302_3450.fna	Escherichia coli	Hit above threshold	0.99188202	0	729/1000	Escherichia_coli_C2.fasta	ncbi_refseq
Escherichia_coli_C792_92_1211.fna	Escherichia coli	Hit above threshold	0.99703098	0	886/1000	Escherichia_coli_FORC_028.fasta	ncbi_refseq
Streptococcus_pneumoniae_SMRU1261_5711.fna	Streptococcus pneumoniae	Hit above threshold	0.989559	0	671/1000	M16071_HUY4190A171_cleaned.fasta	BML_collection
Streptococcus_pneumoniae_PT8082_3884.fna	Streptococcus pneumoniae	Hit above threshold	0.99330156	0	768/1000	M17891_HUY4190A181_cleaned.fasta	BML_collection
Streptococcus_pneumoniae_2245STDY5609030_5632.fna	Streptococcus pneumoniae	Hit above threshold	0.99789228	0	917/1000	M17874_HUY4190A178_cleaned.fasta	BML_collection
Streptococcus_pneumoniae_37650_3420.fna	Streptococcus pneumoniae	Hit above threshold	0.99691662	0	882/1000	Streptococcus_pneumoniae_SP64.fasta	ncbi_refseq
Escherichia_coli_2866350_4555.fna	Escherichia coli	Hit above threshold	0.99047237	0	693/1000	Escherichia_coli_CFSAN029787.fasta	ncbi_refseq
Escherichia_coli_1196_ECOL_2358.fna	Escherichia coli	Hit above threshold	0.99468651	0	809/1000	Escherichia_coli_MRSN346355.fasta	ncbi_refseq
Escherichia_coli_11.3-R3_1917.fna	Escherichia coli	Hit above threshold	0.99442432	0	801/1000	Escherichia_coli_ZH193.fasta	ncbi_refseq
Streptococcus_pneumoniae_SMRU2217_6616.fna	Streptococcus pneumoniae	Hit above threshold	0.99087416	0	703/1000	M26368_v0_PacBio.fasta	BML_collection
Streptococcus_pneumoniae_48565_6618.fna	Streptococcus pneumoniae	Hit above threshold	0.9971446	0	890/1000	M17874_HUY4190A178_cleaned.fasta	BML_collection
Streptococcus_pneumoniae_376_7742.fna	Streptococcus pneumoniae	Hit above threshold	0.99824078	0	930/1000	M17874_HUY4190A178_cleaned.fasta	BML_collection
Escherichia_coli_1-110-08_S3_C2_4246.fna	Escherichia coli	Hit above threshold	0.9916922	0	724/1000	Escherichia_coli_MGY.fasta	ncbi_refseq
Escherichia_coli_UMEA_3180-1_1045.fna	Escherichia coli	Hit above threshold	0.99229319	0	740/1000	Escherichia_coli_MGY.fasta	ncbi_refseq
Streptococcus_pneumoniae_BHN601_4842.fna	Streptococcus pneumoniae	Hit above threshold	0.999491994	0	979/1000	M17888_HUY4190A180_cleaned.fasta	BML_collection
Escherichia_coli_K-12_substr._MG1655_1274.fna	Escherichia coli	Hit above threshold	0.9999761726	0	999/1000	Escherichia_coli_MGY.fasta	ncbi_refseq
Streptococcus_pneumoniae_SMRU1910_6314.fna	Streptococcus pneumoniae	Hit above threshold	0.99683034	0	879/1000	Streptococcus_pneumoniae_SP64.fasta	ncbi_refseq
Streptococcus_pneumoniae_PT8053_5162.fna	Streptococcus pneumoniae	Hit above threshold	0.99218192	0	737/1000	M16057_HUY4190A168_cleaned.fasta	BML_collection
Streptococcus_pneumoniae_SMRU564_6451.fna	Streptococcus pneumoniae	Hit above threshold	0.9965396	0	869/1000	M26365_v0_PacBio.fasta	BML_collection
Streptococcus_pneumoniae_type_strain:_N_5404.fna	Streptococcus pneumoniae	Hit above threshold	0.99010371	0	684/1000	M26368_v0_PacBio.fasta	BML_collection
Streptococcus_pneumoniae_GA47751_5223.fna	Streptococcus pneumoniae	Hit above threshold	0.9896438	0	673/1000	M17874_HUY4190A178_cleaned.fasta	BML_collection
Escherichia_coli_E._coli_311.fna	Escherichia coli	Hit above threshold	0.99800029	0	921/1000	Escherichia_coli_FORC_028.fasta	ncbi_refseq
Escherichia_coli_BIDMC_65_4737.fna	Escherichia coli	Hit above threshold	0.99566801	0	840/1000	Escherichia_coli_SF-173.fasta	ncbi_refseq
Streptococcus_pneumoniae_41_PMEN14_6579.fna	Streptococcus pneumoniae	Hit above threshold	0.99742537	0	900/1000	Streptococcus_pneumoniae_SP64.fasta	ncbi_refseq
Streptococcus_pneumoniae_487827_3296.fna	Streptococcus pneumoniae	Hit above threshold	0.999663128	0	986/1000	Streptococcus_pneumoniae_BHN418.fasta	ncbi_refseq
Escherichia_coli_upec-176_921.fna	Escherichia coli	Hit above threshold	0.99832019	0	933/1000	Escherichia_coli_ZH193.fasta	ncbi_refseq
Neisseria_gonorrhoeae_GCGS056_998.fna	Neisseria gonorrhoeae	Hit above threshold	0.99941809	0	976/1000	Neisseria_gonorrhoeae_32867.fasta	ncbi_refseq
Streptococcus_pneumoniae_0303_9580.fna	Streptococcus pneumoniae	Hit above threshold	0.99728556	0	895/1000	Streptococcus_pneumoniae_1719.fasta	ncbi_refseq
Streptococcus_pneumoniae_SMRU689_2764.fna	Streptococcus pseudopneumoniae	No hit above threshold from reference collection - Reporting Top RefSeq Hit	0.9821091	0	523/1000	Streptococcus_pseudopneumoniae_ATCC_BAA_960	ncbi_refseq
Escherichia_coli_AF94_1623.fna	Escherichia coli	Hit above threshold	0.99255034	0	747/1000	Escherichia_coli_C5.fasta	ncbi_refseq
Streptococcus_pneumoniae_2842STDY5753312_2559.fna	Streptococcus pneumoniae	Hit above threshold	0.99006233	0	683/1000	M26368_v0_PacBio.fasta	BML_collection
Listeria_monocytogenes_FSL_R8-6271_897.fna	Listeria monocytogenes	Hit above threshold	0.99748097	0	902/1000	Listeria_monocytogenes_CFSAN029793.fasta	ncbi_refseq
Streptococcus_pneumoniae_2842STDY5643712_9507.fna	Streptococcus pneumoniae	Hit above threshold	0.99337157	0	770/1000	M16057_HUY4190A168_cleaned.fasta	BML_collection
Escherichia_coli_B71_782.fna	Escherichia coli	Hit above threshold	0.99612422	0	855/1000	Escherichia_coli_ZH193.fasta	ncbi_refseq
Streptococcus_pneumoniae_R34-3091_8022.fna	Streptococcus pneumoniae	Hit above threshold	0.9909139	0	704/1000	s_pneumoniae_R6_ref.fasta	ncbi_refseq
Streptococcus_pneumoniae_SMRU2605_7331.fna	Streptococcus pneumoniae	Hit above threshold	0.9888239	0	654/1000	M16057_HUY4190A168_cleaned.fasta	BML_collection
Escherichia_coli_CFSAN025116_3780.fna	Escherichia coli	Hit above threshold	0.99388844	0	785/1000	Escherichia_coli_FORC_028.fasta	ncbi_refseq
Escherichia_coli_8.0586_4939.fna	Escherichia coli	Hit above threshold	0.99863404	0	945/1000	Escherichia_coli_9000.fasta	ncbi_refseq
Escherichia_coli_447_3150.fna	Escherichia coli	Hit above threshold	0.99683034	0	879/1000	Escherichia_coli_H10.fasta	ncbi_refseq
Neisseria_meningitidis_NM2718_548.fna	Neisseria meningitidis	Hit above threshold	0.9988144	0	952/1000	M14418_S17_cleaned.fasta	BML_collection
Escherichia_coli_blood-10-1310_4725.fna	Escherichia coli	Hit above threshold	0.9882888	0	642/1000	Escherichia_coli_SF-173.fasta	ncbi_refseq
Streptococcus_pneumoniae_PNI0006_3577.fna	Streptococcus pneumoniae	Hit above threshold	0.99538854	0	831/1000	M23734_v0_PacBio.fasta	BML_collection
Streptococcus_pneumoniae_CLG6_4922.fna	Streptococcus pneumoniae	Hit above threshold	0.99095355	0	705/1000	M17874_HUY4190A178_cleaned.fasta	BML_collection
Escherichia_coli_CFSAN026774_2264.fna	Escherichia coli	Hit above threshold	0.99221908	0	738/1000	Escherichia_coli_C2.fasta	ncbi_refseq
Escherichia_coli_CT31C.G1_1954.fna	Escherichia coli	Hit above threshold	0.99452308	0	804/1000	Escherichia_coli_S50.fasta	ncbi_refseq
Escherichia_coli_401938_aEPEC_3232.fna	Escherichia coli	Hit above threshold	0.9861015	0	596/1000	Escherichia_coli_NGF1.fasta	ncbi_refseq
Escherichia_coli_K5602_790.fna	Escherichia coli	Hit above threshold	0.99865993	0	946/1000	Escherichia_coli_9000.fasta	ncbi_refseq
Streptococcus_pneumoniae_GA47368_3384.fna	Streptococcus pneumoniae	Hit above threshold	0.9897282	0	675/1000	M17874_HUY4190A178_cleaned.fasta	BML_collection
Listeria_monocytogenes_Lm227_903.fna	Listeria monocytogenes	Hit above threshold	0.99449022	0	803/1000	Listeria_monocytogenes_10-092876-0168.fasta	ncbi_refseq
Streptococcus_pneumoniae_2245STDY5608966_8328.fna	Streptococcus pneumoniae	Hit above threshold	0.99832019	0	933/1000	M17874_HUY4190A178_cleaned.fasta	BML_collection
Streptococcus_pneumoniae_SMRU542_8752.fna	Streptococcus pneumoniae	Hit above threshold	0.99195743	0	731/1000	Streptococcus_pneumoniae_BHN418.fasta	ncbi_refseq
Neisseria_meningitidis_2842STDY5881572_38.fna	Neisseria meningitidis	Hit above threshold	0.99821423	0	929/1000	M03313_HUY3652A23_cleaned.fasta	BML_collection
Streptococcus_pneumoniae_SMRU2116_7187.fna	Streptococcus pneumoniae	Hit above threshold	0.99759164	0	906/1000	Streptococcus_pneumoniae_SP64.fasta	ncbi_refseq
Escherichia_coli_400549_aEPEC_5418.fna	Escherichia coli	Hit above threshold	0.99269574	0	751/1000	Escherichia_coli_M19.fasta	ncbi_refseq
Escherichia_coli_G190_4382.fna	Escherichia coli	Hit above threshold	0.99354545	0	775/1000	Escherichia_coli_MGY.fasta	ncbi_refseq
Neisseria_gonorrhoeae_ATCC_49226_1019.fna	Neisseria gonorrhoeae	Hit above threshold	0.99770158	0	910/1000	Neisseria_gonorrhoeae_F62.fasta	ncbi_refseq
Escherichia_coli_K5467_4344.fna	Escherichia coli	Hit above threshold	0.9981076	0	925/1000	Escherichia_coli_9000.fasta	ncbi_refseq
Escherichia_coli_574_3078.fna	Escherichia coli	Hit above threshold	0.9892164	0	663/1000	Escherichia_coli_H10.fasta	ncbi_refseq
Streptococcus_pneumoniae_2245STDY5608980_6550.fna	Streptococcus pneumoniae	Hit above threshold	0.99526292	0	827/1000	M17891_HUY4190A181_cleaned.fasta	BML_collection
Neisseria_meningitidis_2842STDY5881723_722.fna	Neisseria meningitidis	Hit above threshold	0.99855613	0	942/1000	M03313_HUY3652A23_cleaned.fasta	BML_collection
Escherichia_coli_CVM_N38796PS_5222.fna	Escherichia coli	Hit above threshold	0.9887799	0	653/1000	Escherichia_coli_MGY.fasta	ncbi_refseq
Escherichia_coli_cow_fecal_1949.fna	Escherichia coli	Hit above threshold	0.99597346	0	850/1000	Escherichia_coli_C4.fasta	ncbi_refseq
Listeria_monocytogenes_IZSAM_Lm_14-16064_697.fna	Listeria monocytogenes	Hit above threshold	0.99837291	0	935/1000	Listeria_monocytogenes_HPB913.fasta	ncbi_refseq
Streptococcus_pneumoniae_GA43264_7883.fna	Streptococcus pneumoniae	Hit above threshold	0.9898122	0	677/1000	M17874_HUY4190A178_cleaned.fasta	BML_collection
Streptococcus_pneumoniae_SMRU2328_4376.fna	Streptococcus pneumoniae	Hit above threshold	0.9898959	0	679/1000	M17873_HUY4190A177_cleaned.fasta	BML_collection
Escherichia_coli_GOS2_4634.fna	Escherichia coli	Hit above threshold	0.9999044753	0	996/1000	Escherichia_coli_GCF_000967155.2.fasta	ncbi_refseq
Listeria_monocytogenes_10-0815_993.fna	Listeria monocytogenes	Hit above threshold	0.99971169	0	988/1000	Listeria_monocytogenes_HPB913.fasta	ncbi_refseq
Streptococcus_pneumoniae_19F_4874.fna	Streptococcus pseudopneumoniae	No hit above threshold from reference collection - Reporting Top RefSeq Hit	0.9503546	0	214/1000	Streptococcus_pseudopneumoniae_1321	ncbi_refseq
Escherichia_coli_B7A_1753.fna	Escherichia coli	Hit above threshold	0.9886914	0	651/1000	Escherichia_coli_FORC_041.fasta	ncbi_refseq
Listeria_monocytogenes_LM27_601.fna	Listeria monocytogenes	Hit above threshold	0.999269259	0	970/1000	M13455_v0_PacBio.fasta	BML_collection
Escherichia_coli_swine_fecal_5324.fna	Escherichia coli	Hit above threshold	0.99298325	0	759/1000	Escherichia_coli_H14.fasta	ncbi_refseq
Escherichia_coli_cattle18_1181.fna	Escherichia coli	Hit above threshold	0.99442432	0	801/1000	Escherichia_coli_MGY.fasta	ncbi_refseq
Listeria_monocytogenes_944_218.fna	Listeria monocytogenes	Hit above threshold	0.99939338	0	975/1000	Listeria_monocytogenes_WSLC_1018.fasta	ncbi_refseq
Escherichia_coli_95.0943_1519.fna	Escherichia coli	Hit above threshold	0.99894203	0	957/1000	Escherichia_coli_9000.fasta	ncbi_refseq
Streptococcus_pneumoniae_2842STDY5753761_3434.fna	Streptococcus pneumoniae	Hit above threshold	0.99308995	0	762/1000	M17874_HUY4190A178_cleaned.fasta	BML_collection
Neisseria_meningitidis_2842STDY5881097_237.fna	Neisseria meningitidis	Hit above threshold	0.999269259	0	970/1000	M21717_v0_PacBio.fasta	BML_collection
Streptococcus_pneumoniae_44744_4943.fna	Streptococcus pneumoniae	Hit above threshold	0.9890864	0	660/1000	M26365_v0_PacBio.fasta	BML_collection
Escherichia_coli_93-001_4489.fna	Escherichia coli	Hit above threshold	0.99878876	0	951/1000	Escherichia_coli_9000.fasta	ncbi_refseq
Streptococcus_pneumoniae_SMRU1887_4560.fna	Streptococcus pneumoniae	Hit above threshold	0.9898541	0	678/1000	M26368_v0_PacBio.fasta	BML_collection
Haemophilus_influenzae_156_HINF_109.fna	Haemophilus parainfluenzae	Hit above threshold	0.9999523094	0	998/1000	Haemophilus_parainfluenzae_155_HPAR.fasta	ncbi_refseq
Streptococcus_pneumoniae_D36913_9642.fna	Streptococcus pneumoniae	Hit above threshold	0.99722931	0	893/1000	M23734_v0_PacBio.fasta	BML_collection
Listeria_monocytogenes_BCW_2406_461.fna	Listeria monocytogenes	Hit above threshold	0.99612422	0	855/1000	Listeria_monocytogenes_10-092876-1063_LM3.fasta	ncbi_refseq
Streptococcus_pneumoniae_20_5269.fna	Streptococcus pneumoniae	Hit above threshold	0.9894739	0	669/1000	M17873_HUY4190A177_cleaned.fasta	BML_collection
Streptococcus_pneumoniae_SMRU2649_6903.fna	Streptococcus pneumoniae	Hit above threshold	0.9892595	0	664/1000	M16057_HUY4190A168_cleaned.fasta	BML_collection
Streptococcus_pneumoniae_SMRU1526_8623.fna	Streptococcus pneumoniae	Hit above threshold	0.99063406	0	697/1000	M17873_HUY4190A177_cleaned.fasta	BML_collection
Streptococcus_pneumoniae_SMRU2482_3785.fna	Streptococcus pneumoniae	Hit above threshold	0.99199503	0	732/1000	M16071_HUY4190A171_cleaned.fasta	BML_collection
Streptococcus_pneumoniae_R34-3049_6331.fna	Streptococcus pneumoniae	Hit above threshold	0.99748097	0	902/1000	M17874_HUY4190A178_cleaned.fasta	BML_collection
Escherichia_coli_321_2460.fna	Escherichia coli	Hit above threshold	0.99340647	0	771/1000	Escherichia_coli_C3.fasta	ncbi_refseq
Streptococcus_pneumoniae_2842STDY5753591_9599.fna	Streptococcus pneumoniae	Hit above threshold	0.9899377	0	680/1000	M17888_HUY4190A180_cleaned.fasta	BML_collection
Escherichia_coli_p0305293.9_2625.fna	Escherichia coli	Hit above threshold	0.99138457	0	716/1000	Escherichia_coli_H3.fasta	ncbi_refseq
Escherichia_coli_AF97_1395.fna	Escherichia coli	Hit above threshold	0.99071442	0	699/1000	Escherichia_coli_H14.fasta	ncbi_refseq
Streptococcus_pneumoniae_SMRU2232_2587.fna	Streptococcus pneumoniae	Hit above threshold	0.9897702	0	676/1000	M17873_HUY4190A177_cleaned.fasta	BML_collection
Streptococcus_pneumoniae_2842STDY5643720_6200.fna	Streptococcus pneumoniae	Hit above threshold	0.9893026	0	665/1000	M26368_v0_PacBio.fasta	BML_collection
Escherichia_coli_700328_4302.fna	Escherichia coli	Hit above threshold	0.99225617	0	739/1000	Escherichia_coli_D3.fasta	ncbi_refseq
Escherichia_coli_EC4206_4371.fna	Escherichia coli	Hit above threshold	0.999119047	0	964/1000	Escherichia_coli_9000.fasta	ncbi_refseq
Escherichia_coli_103573_1651.fna	Escherichia coli	Hit above threshold	0.99214469	0	736/1000	Escherichia_coli_M19.fasta	ncbi_refseq
Escherichia_coli_KTE146_2986.fna	Escherichia coli	Hit above threshold	0.9791855	0	477/1000	Escherichia_coli_C4.fasta	ncbi_refseq
Streptococcus_pneumoniae_BHN588_4856.fna	Streptococcus pneumoniae	Hit above threshold	0.99941809	0	976/1000	M17888_HUY4190A180_cleaned.fasta	BML_collection
Neisseria_gonorrhoeae_GCGS156_1029.fna	Neisseria gonorrhoeae	Hit above threshold	0.998161	0	927/1000	Neisseria_gonorrhoeae_GCGS197.fasta	ncbi_refseq
Streptococcus_pneumoniae_SMRU914_7684.fna	Streptococcus pneumoniae	Hit above threshold	0.9873653	0	622/1000	M17873_HUY4190A177_cleaned.fasta	BML_collection
Streptococcus_pneumoniae_SP143_3643.fna	Streptococcus pneumoniae	Hit above threshold	0.99030936	0	689/1000	s_pneumoniae_R6_ref.fasta	ncbi_refseq
Streptococcus_pneumoniae_SMRU1070_7640.fna	Streptococcus pneumoniae	Hit above threshold	0.9889556	0	657/1000	Streptococcus_pneumoniae_SP49.fasta	ncbi_refseq
Streptococcus_pneumoniae_2245STDY5699070_5146.fna	Streptococcus pneumoniae	Hit above threshold	0.99683034	0	879/1000	M17874_HUY4190A178_cleaned.fasta	BML_collection
Escherichia_albertii_NIAH_Bird_5_30.fna	Escherichia albertii	No hit above threshold from reference collection - Reporting Top RefSeq Hit	0.9813805	0	511/1000	Escherichia_albertii_KF1	ncbi_refseq
Streptococcus_pneumoniae_0165_4438.fna	Streptococcus pneumoniae	Hit above threshold	0.99797335	0	920/1000	Streptococcus_pneumoniae_MNZ14.fasta	ncbi_refseq
Streptococcus_pneumoniae_SMRU2914_8977.fna	Streptococcus pneumoniae	Hit above threshold	0.9893026	0	665/1000	M23734_v0_PacBio.fasta	BML_collection
Neisseria_meningitidis_2842STDY5881001_686.fna	Neisseria meningitidis	Hit above threshold	0.99802718	0	922/1000	M03313_HUY3652A23_cleaned.fasta	BML_collection
Streptococcus_pneumoniae_BHN237_7267.fna	Streptococcus pneumoniae	Hit above threshold	0.99691662	0	882/1000	Streptococcus_pneumoniae_BHN418.fasta	ncbi_refseq
Escherichia_coli_SQ2203_5024.fna	Escherichia coli	Hit above threshold	0.9999523094	0	998/1000	Escherichia_coli_MGY.fasta	ncbi_refseq
Escherichia_coli_11_3297.fna	Escherichia coli	Hit above threshold	0.99648086	0	867/1000	Escherichia_coli_ZH193.fasta	ncbi_refseq
Streptococcus_pneumoniae_2842STDY5644112_3574.fna	Streptococcus pneumoniae	Hit above threshold	0.99146194	0	718/1000	M17874_HUY4190A178_cleaned.fasta	BML_collection
Streptococcus_mitis_SK321_38914.fna	Streptococcus mitis	No hit above threshold from reference collection - Reporting Top RefSeq Hit	1.0	0	1000/1000	Streptococcus_mitis_SK321	ncbi_refseq
Escherichia_coli_MP020980.1_1722.fna	Escherichia coli	Hit above threshold	0.9882436	0	641/1000	Escherichia_coli_H3.fasta	ncbi_refseq
Escherichia_coli_F2626_4436.fna	Escherichia coli	Hit above threshold	0.9839469	0	555/1000	Escherichia_coli_S3.fasta	ncbi_refseq
Escherichia_coli_97.0003_3023.fna	Escherichia coli	Hit above threshold	0.99886557	0	954/1000	Escherichia_coli_9000.fasta	ncbi_refseq
Escherichia_coli_15617a_1373.fna	Escherichia coli	Hit above threshold	0.9902684	0	688/1000	Escherichia_coli_H14.fasta	ncbi_refseq
Streptococcus_pneumoniae_SMRU650_8903.fna	Streptococcus pneumoniae	Hit above threshold	0.99051292	0	694/1000	M17888_HUY4190A180_cleaned.fasta	BML_collection
Escherichia_coli_sheep46_2339.fna	Escherichia coli	Hit above threshold	0.99412481	0	792/1000	Escherichia_coli_210205630.fasta	ncbi_refseq
Streptococcus_pneumoniae_SMRU2225_8054.fna	Streptococcus pneumoniae	Hit above threshold	0.9892595	0	664/1000	Streptococcus_pneumoniae_SP49.fasta	ncbi_refseq
Streptococcus_pneumoniae_2842STDY5644328_6715.fna	Streptococcus pneumoniae	Hit above threshold	0.99276802	0	753/1000	M17874_HUY4190A178_cleaned.fasta	BML_collection
Escherichia_coli_C1214_90_3554.fna	Escherichia coli	Hit above threshold	0.99600371	0	851/1000	Escherichia_coli_FORC_028.fasta	ncbi_refseq
Streptococcus_pneumoniae_A31349_6960.fna	Streptococcus pneumoniae	Hit above threshold	0.9893455	0	666/1000	M17874_HUY4190A178_cleaned.fasta	BML_collection
Escherichia_coli_GN02953_548.fna	Escherichia coli	Hit above threshold	0.9848658	0	572/1000	Escherichia_coli_ST648.fasta	ncbi_refseq
Streptococcus_pneumoniae_35F_3108.fna	Streptococcus pneumoniae	Hit above threshold	0.9897282	0	675/1000	M17873_HUY4190A177_cleaned.fasta	BML_collection
Escherichia_coli_swine29_3468.fna	Escherichia coli	Hit above threshold	0.99364901	0	778/1000	Escherichia_coli_MGY.fasta	ncbi_refseq
Escherichia_coli_swine53_3329.fna	Escherichia coli	Hit above threshold	0.99510464	0	822/1000	Escherichia_coli_H2.fasta	ncbi_refseq
Streptococcus_pneumoniae_SMRU1086_8688.fna	Streptococcus pneumoniae	Hit above threshold	0.9896438	0	673/1000	Streptococcus_pneumoniae_BHN418.fasta	ncbi_refseq
Streptococcus_pneumoniae_SMRU3155_6416.fna	Streptococcus pneumoniae	Hit above threshold	0.99079445	0	701/1000	M16057_HUY4190A168_cleaned.fasta	BML_collection
Escherichia_coli_EC12_3110.fna	Escherichia coli	Hit above threshold	0.9894312	0	668/1000	Escherichia_coli_H3.fasta	ncbi_refseq
Escherichia_coli_EC4076_4323.fna	Escherichia coli	Hit above threshold	0.9988144	0	952/1000	Escherichia_coli_9000.fasta	ncbi_refseq
Escherichia_coli_K30_3336.fna	Escherichia coli	Hit above threshold	0.99588238	0	847/1000	Escherichia_coli_H3.fasta	ncbi_refseq
Streptococcus_pneumoniae_SMRU2780_7439.fna	Streptococcus pneumoniae	Hit above threshold	0.99118983	0	711/1000	M17874_HUY4190A178_cleaned.fasta	BML_collection
Escherichia_coli_2-177-06_S1_C3_1852.fna	Escherichia coli	Hit above threshold	0.99465394	0	808/1000	Escherichia_coli_ACN002.fasta	ncbi_refseq
Listeria_monocytogenes_2842STDY5753884_1285.fna	Listeria monocytogenes	Hit above threshold	0.999442762	0	977/1000	M13455_v0_PacBio.fasta	BML_collection
Haemophilus_influenzae_hi467_72.fna	Haemophilus influenzae	Hit above threshold	0.99834657	0	934/1000	M25267_v1_PacBio.fasta	BML_collection
Streptococcus_pneumoniae_2842STDY5753716_9647.fna	Streptococcus pneumoniae	Hit above threshold	0.99354545	0	775/1000	M17891_HUY4190A181_cleaned.fasta	BML_collection
Escherichia_coli_94-3025_3589.fna	Escherichia coli	Hit above threshold	0.999018129	0	960/1000	Escherichia_coli_94-3024.fasta	ncbi_refseq
Streptococcus_pneumoniae_LMG804_4168.fna	Streptococcus pneumoniae	Hit above threshold	0.99834657	0	934/1000	M17867_HUY4190A172_cleaned.fasta	BML_collection
Streptococcus_pneumoniae_0158_2834.fna	Streptococcus pneumoniae	Hit above threshold	0.9870802	0	616/1000	s_pneumoniae_R6_ref.fasta	ncbi_refseq
Escherichia_coli_STEC_2110.3_1558.fna	Escherichia coli	Hit above threshold	0.99800029	0	921/1000	Escherichia_coli_FORC_028.fasta	ncbi_refseq
Streptococcus_pneumoniae_2245STDY5609043_8280.fna	Streptococcus pneumoniae	Hit above threshold	0.99725746	0	894/1000	M17874_HUY4190A178_cleaned.fasta	BML_collection
Streptococcus_pneumoniae_473937_3531.fna	Streptococcus pneumoniae	Hit above threshold	0.99087416	0	703/1000	s_pneumoniae_R6_ref.fasta	ncbi_refseq
Streptococcus_pneumoniae_2842STDY5753117_3268.fna	Streptococcus pneumoniae	Hit above threshold	0.9909139	0	704/1000	M17874_HUY4190A178_cleaned.fasta	BML_collection
Neisseria_gonorrhoeae_SK15454_1026.fna	Neisseria gonorrhoeae	Hit above threshold	0.99924432	0	969/1000	Neisseria_gonorrhoeae_34769.fasta	ncbi_refseq
Listeria_monocytogenes_WSLC_1047_1284.fna	Listeria monocytogenes	Hit above threshold	1.0	0	1000/1000	M13455_v0_PacBio.fasta	BML_collection
Streptococcus_pneumoniae_19F_4878.fna	Streptococcus pseudopneumoniae	No hit above threshold from reference collection - Reporting Top RefSeq Hit	0.9503546	0	214/1000	Streptococcus_pseudopneumoniae_1321	ncbi_refseq
Streptococcus_pneumoniae_09B02733_8762.fna	Streptococcus pneumoniae	Hit above threshold	0.99705946	0	887/1000	Streptococcus_pneumoniae_SP64.fasta	ncbi_refseq
Streptococcus_pneumoniae_Hermans-937_5050.fna	Streptococcus pneumoniae	Hit above threshold	0.99173031	0	725/1000	M26368_v0_PacBio.fasta	BML_collection
Streptococcus_pneumoniae_3_6323.fna	Streptococcus pneumoniae	Hit above threshold	0.99051292	0	694/1000	M17888_HUY4190A180_cleaned.fasta	BML_collection
Streptococcus_pneumoniae_R34-3022_4740.fna	Streptococcus pneumoniae	Hit above threshold	0.99035024	0	690/1000	s_pneumoniae_R6_ref.fasta	ncbi_refseq
Streptococcus_pneumoniae_SMRU929_7678.fna	Streptococcus pneumoniae	Hit above threshold	0.99662733	0	872/1000	Streptococcus_pneumoniae_SP64.fasta	ncbi_refseq
Streptococcus_pneumoniae_2245STDY5819617_8877.fna	Streptococcus pneumoniae	Hit above threshold	0.99018622	0	686/1000	M17874_HUY4190A178_cleaned.fasta	BML_collection
Escherichia_coli_10.0833_1374.fna	Escherichia coli	Hit above threshold	0.999144179	0	965/1000	Escherichia_coli_9000.fasta	ncbi_refseq
Streptococcus_pneumoniae_19B_6124.fna	Streptococcus pneumoniae	Hit above threshold	0.9891731	0	662/1000	M17870_HUY4190A175_cleaned.fasta	BML_collection
Streptococcus_pneumoniae_SMRU2648_9010.fna	Streptococcus pneumoniae	Hit above threshold	0.9897702	0	676/1000	M17888_HUY4190A180_cleaned.fasta	BML_collection
Streptococcus_pneumoniae_ND6142_8288.fna	Streptococcus pneumoniae	Hit above threshold	0.99083435	0	702/1000	s_pneumoniae_R6_ref.fasta	ncbi_refseq
Streptococcus_pneumoniae_SMRU2841_6581.fna	Streptococcus pneumoniae	Hit above threshold	0.9885581	0	648/1000	M16808_v0_PacBio.fasta	BML_collection
Listeria_monocytogenes_LM08-00235_530.fna	Listeria monocytogenes	Hit above threshold	0.999068666	0	962/1000	Listeria_monocytogenes_C1-387.fasta	ncbi_refseq
Escherichia_coli_upec-189_2911.fna	Escherichia coli	Hit above threshold	0.99748097	0	902/1000	Escherichia_coli_ZH193.fasta	ncbi_refseq
Streptococcus_pneumoniae_2842STDY5753636_8754.fna	Streptococcus pneumoniae	Hit above threshold	0.9898541	0	678/1000	M26368_v0_PacBio.fasta	BML_collection
Streptococcus_pneumoniae_09B09641_4607.fna	Streptococcus pneumoniae	Hit above threshold	0.99756404	0	905/1000	Streptococcus_pneumoniae_SP64.fasta	ncbi_refseq
Streptococcus_pneumoniae_Hermans-449_8442.fna	Streptococcus pneumoniae	Hit above threshold	0.99047237	0	693/1000	M26368_v0_PacBio.fasta	BML_collection
Streptococcus_pneumoniae_2842STDY5643987_9420.fna	Streptococcus pneumoniae	Hit above threshold	0.9973975	0	899/1000	M17868_HUY4190A173_cleaned.fasta	BML_collection
Escherichia_coli_LF236_341.fna	Escherichia coli	Hit above threshold	0.99691662	0	882/1000	Escherichia_coli_ZH193.fasta	ncbi_refseq
Escherichia_coli_203272_4345.fna	Escherichia coli	Hit above threshold	0.99176835	0	726/1000	Escherichia_coli_FORC_031.fasta	ncbi_refseq
Escherichia_coli_2866450_3882.fna	Escherichia coli	Hit above threshold	0.9898541	0	678/1000	Escherichia_coli_H14.fasta	ncbi_refseq
Streptococcus_pneumoniae_2245STDY5819603_6836.fna	Streptococcus pneumoniae	Hit above threshold	0.99668558	0	874/1000	M17874_HUY4190A178_cleaned.fasta	BML_collection
Escherichia_coli_ED654_1872.fna	Escherichia coli	Hit above threshold	0.99364901	0	778/1000	Escherichia_coli_FORC_028.fasta	ncbi_refseq
Escherichia_coli_2-474-04_S1_C1_5111.fna	Escherichia coli	Hit above threshold	0.99368341	0	779/1000	Escherichia_coli_MGY.fasta	ncbi_refseq
Streptococcus_pneumoniae_9612+28032_3754.fna	Streptococcus pneumoniae	Hit above threshold	0.99772896	0	911/1000	M17867_HUY4190A172_cleaned.fasta	BML_collection
Listeria_monocytogenes_J1816_108.fna	Listeria monocytogenes	Hit above threshold	0.99551329	0	835/1000	Listeria_monocytogenes_N2306.fasta	ncbi_refseq
Escherichia_coli_544_3114.fna	Escherichia coli	Hit above threshold	0.9892164	0	663/1000	Escherichia_coli_H10.fasta	ncbi_refseq
Streptococcus_pneumoniae_389109_2800.fna	Streptococcus pneumoniae	Hit above threshold	0.99161574	0	722/1000	M16057_HUY4190A168_cleaned.fasta	BML_collection
Escherichia_coli_CVM_N38663PS_2124.fna	Escherichia coli	Hit above threshold	0.99529441	0	828/1000	Escherichia_coli_C10.fasta	ncbi_refseq
Escherichia_coli_STEC_464_4679.fna	Escherichia coli	Hit above threshold	0.99603392	0	852/1000	Escherichia_coli_C3.fasta	ncbi_refseq
Streptococcus_pneumoniae_2690STDY5561754_5218.fna	Streptococcus pneumoniae	Hit above threshold	0.9999044753	0	996/1000	Streptococcus_pneumoniae_BHN418.fasta	ncbi_refseq
Streptococcus_pneumoniae_3_6328.fna	Streptococcus pneumoniae	Hit above threshold	0.99051292	0	694/1000	M17888_HUY4190A180_cleaned.fasta	BML_collection
Escherichia_coli_CFSAN001629_2523.fna	Escherichia coli	Hit above threshold	0.99824078	0	930/1000	Escherichia_coli_FORC_028.fasta	ncbi_refseq
Streptococcus_pneumoniae_SPN4488_6562.fna	Streptococcus pneumoniae	Hit above threshold	0.998161	0	927/1000	M17867_HUY4190A172_cleaned.fasta	BML_collection
Streptococcus_pneumoniae_2842STDY5753538_9429.fna	Streptococcus pneumoniae	Hit above threshold	0.9898959	0	679/1000	M17888_HUY4190A180_cleaned.fasta	BML_collection
Escherichia_coli_CVM_N41498PS_3089.fna	Escherichia coli	Hit above threshold	0.9918442	0	728/1000	Escherichia_coli_M19.fasta	ncbi_refseq
Listeria_monocytogenes_n_a_337.fna	Listeria monocytogenes	Hit above threshold	0.99717288	0	891/1000	Listeria_monocytogenes_N1-011A.fasta	ncbi_refseq
Listeria_monocytogenes_LM35_142.fna	Listeria monocytogenes	Hit above threshold	0.99808084	0	924/1000	l_monocytogenes_EDG_ref.fasta	ncbi_refseq
Streptococcus_pneumoniae_2842STDY5643689_7179.fna	Streptococcus pneumoniae	Hit above threshold	0.99083435	0	702/1000	M17867_HUY4190A172_cleaned.fasta	BML_collection
Escherichia_coli_swine32_3051.fna	Escherichia coli	Hit above threshold	0.99014501	0	685/1000	Escherichia_coli_MGY.fasta	ncbi_refseq
Escherichia_coli_BIDMC_17B_3621.fna	Escherichia coli	Hit above threshold	0.9935108	0	774/1000	Escherichia_coli_ST648.fasta	ncbi_refseq
Streptococcus_pneumoniae_MMC_A06_5008.fna	Streptococcus pneumoniae	Hit above threshold	0.99513641	0	823/1000	M17888_HUY4190A180_cleaned.fasta	BML_collection
Neisseria_meningitidis_2842STDY5881101_496.fna	Neisseria meningitidis	Hit above threshold	0.99630345	0	861/1000	M03313_HUY3652A23_cleaned.fasta	BML_collection
Escherichia_coli_M17_-_1_3611.fna	Escherichia coli	Hit above threshold	0.99711626	0	889/1000	Escherichia_coli_NGF1.fasta	ncbi_refseq
Streptococcus_pneumoniae_SMRU1560_3488.fna	Streptococcus pneumoniae	Hit above threshold	0.99176835	0	726/1000	M17874_HUY4190A178_cleaned.fasta	BML_collection
Escherichia_coli_907715_2643.fna	Escherichia coli	Hit above threshold	0.9856973	0	588/1000	Escherichia_coli_C4.fasta	ncbi_refseq
Streptococcus_pneumoniae_2690STDY5561928_6315.fna	Streptococcus pneumoniae	Hit above threshold	0.999880504	0	995/1000	Streptococcus_pneumoniae_BHN418.fasta	ncbi_refseq
Escherichia_coli_2729250_3389.fna	Escherichia coli	Hit above threshold	0.99059376	0	696/1000	Escherichia_coli_CFSAN029787.fasta	ncbi_refseq
Streptococcus_pneumoniae_MMC_D03_9144.fna	Streptococcus pneumoniae	Hit above threshold	0.99582139	0	845/1000	M17888_HUY4190A180_cleaned.fasta	BML_collection
Escherichia_coli_633_5208.fna	Escherichia coli	Hit above threshold	0.99354545	0	775/1000	Escherichia_coli_WCHEC1613.fasta	ncbi_refseq
Streptococcus_pneumoniae_2842STDY5643814_3460.fna	Streptococcus pneumoniae	Hit above threshold	0.99725746	0	894/1000	Streptococcus_pneumoniae_BHN418.fasta	ncbi_refseq
Escherichia_coli_C227-11_2243.fna	Escherichia coli	Hit above threshold	0.999856497	0	994/1000	Escherichia_coli_GCF_000967155.2.fasta	ncbi_refseq
Streptococcus_pneumoniae_2245STDY5804539_6649.fna	Streptococcus pneumoniae	Hit above threshold	0.9896014	0	672/1000	M17874_HUY4190A178_cleaned.fasta	BML_collection
Streptococcus_pneumoniae_SMRU2462_3072.fna	Streptococcus pneumoniae	Hit above threshold	0.99229319	0	740/1000	Streptococcus_pneumoniae_BHN418.fasta	ncbi_refseq
Streptococcus_pneumoniae_spnIC55_4713.fna	Streptococcus pneumoniae	Hit above threshold	0.99668558	0	874/1000	M17867_HUY4190A172_cleaned.fasta	BML_collection
Streptococcus_pneumoniae_6B_8240.fna	Streptococcus pneumoniae	Hit above threshold	0.99221908	0	738/1000	M17867_HUY4190A172_cleaned.fasta	BML_collection
Streptococcus_pneumoniae_ND6153_5910.fna	Streptococcus pneumoniae	Hit above threshold	0.99063406	0	697/1000	s_pneumoniae_R6_ref.fasta	ncbi_refseq
Escherichia_coli_AZ74_558.fna	Escherichia coli	Hit above threshold	0.9889118	0	656/1000	Escherichia_coli_08-00022.fasta	ncbi_refseq
Neisseria_meningitidis_2842STDY5881363_767.fna	Neisseria meningitidis	Hit above threshold	0.99797335	0	920/1000	M39089_S22_cleaned.fasta	BML_collection
Escherichia_coli_UCD_JA23_5374.fna	Escherichia coli	Hit above threshold	0.99504094	0	820/1000	M16807_v0_PacBio.fasta	BML_collection
Listeria_monocytogenes_2842STDY5753859_1043.fna	Listeria monocytogenes	Hit above threshold	0.99214469	0	736/1000	Listeria_monocytogenes_L2074.fasta	ncbi_refseq
Streptococcus_pneumoniae_Hermans-726_2756.fna	Streptococcus pneumoniae	Hit above threshold	0.99079445	0	701/1000	s_pneumoniae_R6_ref.fasta	ncbi_refseq
Streptococcus_pneumoniae_SMRU2470_3584.fna	Streptococcus pneumoniae	Hit above threshold	0.99734162	0	897/1000	M26365_v0_PacBio.fasta	BML_collection
Escherichia_coli_BCW5717_1363.fna	Escherichia coli	Hit above threshold	0.9860012	0	594/1000	Escherichia_coli_NGF1.fasta	ncbi_refseq
Escherichia_coli_ATCC_8739_431.fna	Escherichia coli	Hit above threshold	0.9918442	0	728/1000	Escherichia_coli_S1.fasta	ncbi_refseq
Streptococcus_pneumoniae_SMRU1998_8843.fna	Streptococcus pneumoniae	Hit above threshold	0.9895165	0	670/1000	M16057_HUY4190A168_cleaned.fasta	BML_collection
Escherichia_coli_SF-495_2159.fna	Escherichia coli	Hit above threshold	0.99538854	0	831/1000	Escherichia_coli_SF-173.fasta	ncbi_refseq
Streptococcus_pneumoniae_SMRU2933_3885.fna	Streptococcus pneumoniae	Hit above threshold	0.9890429	0	659/1000	M17870_HUY4190A175_cleaned.fasta	BML_collection
Escherichia_coli_19.1-R1a_2566.fna	Escherichia coli	Hit above threshold	0.99043174	0	692/1000	Escherichia_coli_FORC_041.fasta	ncbi_refseq
Listeria_monocytogenes_NRRL_B-33383_291.fna	Listeria monocytogenes	Hit above threshold	0.9874125	0	623/1000	Listeria_monocytogenes_WSLC_1019.fasta	ncbi_refseq
Listeria_monocytogenes_LM67_1301.fna	Listeria monocytogenes	Hit above threshold	0.9981076	0	925/1000	Listeria_monocytogenes_HPB913.fasta	ncbi_refseq
Escherichia_coli_UMEA_3193-1_2380.fna	Escherichia coli	Hit above threshold	0.99711626	0	889/1000	Escherichia_coli_D8.fasta	ncbi_refseq
Listeria_monocytogenes_BCW_2375_906.fna	Listeria monocytogenes	Hit above threshold	0.99651025	0	868/1000	Listeria_monocytogenes_WSLC_1018.fasta	ncbi_refseq
Escherichia_coli_upec-188_4550.fna	Escherichia coli	Hit above threshold	0.9892595	0	664/1000	Escherichia_coli_NGF1.fasta	ncbi_refseq
Escherichia_coli_ER3445_3225.fna	Escherichia coli	Hit above threshold	0.999663128	0	986/1000	Escherichia_coli_MGY.fasta	ncbi_refseq
Streptococcus_pneumoniae_SMRU1588_7178.fna	Streptococcus pneumoniae	Hit above threshold	0.9893455	0	666/1000	M17877_HUY4190A179_cleaned.fasta	BML_collection
Listeria_monocytogenes_CFSAN002285_176.fna	Listeria monocytogenes	Hit above threshold	0.982641	0	532/1000	Listeria_monocytogenes_WSLC_1019.fasta	ncbi_refseq
Escherichia_coli_AR_0104_4638.fna	Escherichia coli	Hit above threshold	0.9988911	0	955/1000	Escherichia_coli_ZH193.fasta	ncbi_refseq
Streptococcus_pneumoniae_2842STDY5644658_4152.fna	Streptococcus pneumoniae	Hit above threshold	0.99677258	0	877/1000	Streptococcus_pneumoniae_BHN418.fasta	ncbi_refseq
Streptococcus_pneumoniae_SMRU209_7547.fna	Streptococcus pneumoniae	Hit above threshold	0.9849715	0	574/1000	M23734_v0_PacBio.fasta	BML_collection
Streptococcus_pneumoniae_4075-00_3632.fna	Streptococcus pneumoniae	Hit above threshold	0.9975364	0	904/1000	Streptococcus_pneumoniae_SP64.fasta	ncbi_refseq
Listeria_monocytogenes_FSL_R8-5809_797.fna	Listeria monocytogenes	Hit above threshold	0.99697389	0	884/1000	Listeria_monocytogenes_CFSAN029793.fasta	ncbi_refseq
Streptococcus_pneumoniae_SMRU2080_9135.fna	Streptococcus pneumoniae	Hit above threshold	0.99083435	0	702/1000	M26368_v0_PacBio.fasta	BML_collection
Streptococcus_pneumoniae_R34-3202_2809.fna	Streptococcus pneumoniae	Hit above threshold	0.999467397	0	978/1000	M17888_HUY4190A180_cleaned.fasta	BML_collection
Neisseria_gonorrhoeae_GCGS010_883.fna	Neisseria gonorrhoeae	Hit above threshold	0.99808084	0	924/1000	Neisseria_gonorrhoeae_GCGS197.fasta	ncbi_refseq
Streptococcus_pneumoniae_MMC_C04_8966.fna	Streptococcus pneumoniae	Hit above threshold	0.99731361	0	896/1000	Streptococcus_pneumoniae_A66.fasta	ncbi_refseq
Escherichia_coli_EC1864_1913.fna	Escherichia coli	Hit above threshold	0.999043417	0	961/1000	Escherichia_coli_9000.fasta	ncbi_refseq
Streptococcus_pneumoniae_R34-3197_5638.fna	Streptococcus pneumoniae	Hit above threshold	0.99839921	0	936/1000	M17874_HUY4190A178_cleaned.fasta	BML_collection
Streptococcus_pneumoniae_9912+17151_6744.fna	Streptococcus pneumoniae	Hit above threshold	0.99781082	0	914/1000	M17867_HUY4190A172_cleaned.fasta	BML_collection
Escherichia_coli_201381_aEPEC_221.fna	Escherichia coli	Hit above threshold	0.9918442	0	728/1000	Escherichia_coli_MGY.fasta	ncbi_refseq
Escherichia_coli_VL21_4652.fna	Escherichia coli	Hit above threshold	0.99165401	0	723/1000	Escherichia_coli_C2.fasta	ncbi_refseq
Streptococcus_pneumoniae_3_6327.fna	Streptococcus pneumoniae	Hit above threshold	0.99051292	0	694/1000	M17888_HUY4190A180_cleaned.fasta	BML_collection
Escherichia_coli_YS_river_water_2697.fna	Escherichia coli	Hit above threshold	0.99691662	0	882/1000	Escherichia_coli_H2.fasta	ncbi_refseq
Escherichia_coli_302909_4096.fna	Escherichia coli	Hit above threshold	0.9842211	0	560/1000	Escherichia_coli_NGF1.fasta	ncbi_refseq
Neisseria_meningitidis_NM762_758.fna	Neisseria meningitidis	Hit above threshold	0.99924432	0	969/1000	M15586_CHA4858A174_cleaned.fasta	BML_collection
Streptococcus_pneumoniae_SMRU563_3461.fna	Streptococcus pneumoniae	Hit above threshold	0.9902684	0	688/1000	M17873_HUY4190A177_cleaned.fasta	BML_collection
Neisseria_meningitidis_2842STDY5881150_734.fna	Neisseria meningitidis	Hit above threshold	0.999269259	0	970/1000	M21717_v0_PacBio.fasta	BML_collection
Escherichia_coli_KTE88_2579.fna	Escherichia coli	Hit above threshold	0.99597346	0	850/1000	Escherichia_coli_NGF1.fasta	ncbi_refseq
Streptococcus_pneumoniae_2245STDY5819505_6782.fna	Streptococcus pneumoniae	Hit above threshold	0.99677258	0	877/1000	M17874_HUY4190A178_cleaned.fasta	BML_collection
Streptococcus_pneumoniae_14_5575.fna	Streptococcus pneumoniae	Hit above threshold	0.99079445	0	701/1000	M16057_HUY4190A168_cleaned.fasta	BML_collection
Streptococcus_pneumoniae_MMC_C01_8611.fna	Streptococcus pneumoniae	Hit above threshold	0.99594315	0	849/1000	M17888_HUY4190A180_cleaned.fasta	BML_collection
Streptococcus_pneumoniae_SMRU2357_5243.fna	Streptococcus pneumoniae	Hit above threshold	0.9899377	0	680/1000	M17873_HUY4190A177_cleaned.fasta	BML_collection
Escherichia_coli_2.3-R3_5303.fna	Escherichia coli	Hit above threshold	0.99405758	0	790/1000	Escherichia_coli_2009C-3133.fasta	ncbi_refseq
Escherichia_coli_2010C-3521_4294.fna	Escherichia coli	Hit above threshold	0.984384	0	563/1000	Escherichia_coli_2013C-4465.fasta	ncbi_refseq
Neisseria_gonorrhoeae_GCGS109_1017.fna	Neisseria gonorrhoeae	Hit above threshold	0.999144179	0	965/1000	Neisseria_gonorrhoeae_NCCP11945.fasta	ncbi_refseq
Streptococcus_pneumoniae_SMRU2162_4960.fna	Streptococcus pneumoniae	Hit above threshold	0.9876467	0	628/1000	M17874_HUY4190A178_cleaned.fasta	BML_collection
Escherichia_coli_P0299483.3_5171.fna	Escherichia coli	Hit above threshold	0.99432503	0	798/1000	Escherichia_coli_S50.fasta	ncbi_refseq
Streptococcus_pneumoniae_SMRU2878_7717.fna	Streptococcus pneumoniae	Hit above threshold	0.99002086	0	682/1000	M17873_HUY4190A177_cleaned.fasta	BML_collection
Streptococcus_pneumoniae_2842STDY5644542_9597.fna	Streptococcus pneumoniae	Hit above threshold	0.99063406	0	697/1000	M17873_HUY4190A177_cleaned.fasta	BML_collection
Escherichia_coli_200959_aEPEC_2964.fna	Escherichia coli	Hit above threshold	0.9935108	0	774/1000	Escherichia_coli_FORC_028.fasta	ncbi_refseq
Escherichia_coli_DEC14A_1105.fna	Escherichia coli	Hit above threshold	0.99642192	0	865/1000	Escherichia_coli_H10.fasta	ncbi_refseq
Streptococcus_pneumoniae_SMRU2654_6809.fna	Streptococcus pneumoniae	Hit above threshold	0.99316075	0	764/1000	Streptococcus_pneumoniae_BHN418.fasta	ncbi_refseq
Streptococcus_mitis_RH_43861_09_38933.fna	Streptococcus mitis	No hit above threshold from reference collection - Reporting Top RefSeq Hit	0.9531646	0	230/1000	Streptococcus_mitis_11_5	ncbi_refseq
Neisseria_gonorrhoeae_USO_NL10-070_918.fna	Neisseria gonorrhoeae	Hit above threshold	0.999018129	0	960/1000	Neisseria_gonorrhoeae_NCCP11945.fasta	ncbi_refseq
Escherichia_coli_MNCRE22_5278.fna	Enterobacter cloacae	No hit above threshold from reference collection - Reporting Top RefSeq Hit	0.99894203	0	957/1000	Enterobacter_cloacae_BIDMC_33A	ncbi_refseq
Streptococcus_pneumoniae_TX645_7313.fna	Streptococcus pneumoniae	Hit above threshold	0.99153899	0	720/1000	M17874_HUY4190A178_cleaned.fasta	BML_collection
Listeria_monocytogenes_CFSAN026597_967.fna	Listeria monocytogenes	Hit above threshold	0.9962737	0	860/1000	Listeria_monocytogenes_10-092876-1063_LM3.fasta	ncbi_refseq
Streptococcus_pneumoniae_SMRU1245_7716.fna	Streptococcus pneumoniae	Hit above threshold	0.99221908	0	738/1000	M16071_HUY4190A171_cleaned.fasta	BML_collection
Streptococcus_pneumoniae_2245STDY5819461_4405.fna	Streptococcus pneumoniae	Hit above threshold	0.99039103	0	691/1000	s_pneumoniae_R6_ref.fasta	ncbi_refseq
Streptococcus_pneumoniae_2842STDY5753263_9279.fna	Streptococcus pneumoniae	Hit above threshold	0.99742537	0	900/1000	M17874_HUY4190A178_cleaned.fasta	BML_collection
Listeria_monocytogenes_LM40_814.fna	Listeria monocytogenes	Hit above threshold	0.99736958	0	898/1000	Listeria_monocytogenes_N1-011A.fasta	ncbi_refseq
Streptococcus_pneumoniae_51D25796_7045.fna	Streptococcus pneumoniae	Hit above threshold	0.99694528	0	883/1000	M23734_v0_PacBio.fasta	BML_collection
Escherichia_coli_403523_3598.fna	Escherichia coli	Hit above threshold	0.99153899	0	720/1000	Escherichia_coli_FORC_028.fasta	ncbi_refseq
Listeria_monocytogenes_LM06-00444_1114.fna	Listeria monocytogenes	Hit above threshold	0.99494496	0	817/1000	Listeria_monocytogenes_WSLC_1018.fasta	ncbi_refseq
Escherichia_coli_CVM_N33719PS_2353.fna	Escherichia coli	Hit above threshold	0.99247722	0	745/1000	Escherichia_coli_S51.fasta	ncbi_refseq
Listeria_monocytogenes_BHU3_55.fna	Listeria monocytogenes	Hit above threshold	0.999018129	0	960/1000	Listeria_monocytogenes_WSLC_1018.fasta	ncbi_refseq
Streptococcus_pneumoniae_2842STDY5643920_8682.fna	Streptococcus pneumoniae	Hit above threshold	0.9889118	0	656/1000	M17874_HUY4190A178_cleaned.fasta	BML_collection
Escherichia_coli_NCCP15657_844.fna	Escherichia coli	Hit above threshold	0.99618417	0	857/1000	Escherichia_coli_S50.fasta	ncbi_refseq
Escherichia_coli_C743_03_2525.fna	Escherichia coli	Hit above threshold	0.99728556	0	895/1000	Escherichia_coli_S50.fasta	ncbi_refseq
Listeria_monocytogenes_FDLB_F15M01058_4a2_999.fna	Listeria monocytogenes	Hit above threshold	0.99873735	0	949/1000	Listeria_monocytogenes_10-092876-1763_LM10.fasta	ncbi_refseq
Streptococcus_pneumoniae_SMRU2985_3925.fna	Streptococcus pneumoniae	Hit above threshold	0.9915005	0	719/1000	M17874_HUY4190A178_cleaned.fasta	BML_collection
Streptococcus_pneumoniae_SMRU1436_6826.fna	Streptococcus pneumoniae	Hit above threshold	0.99067428	0	698/1000	M26368_v0_PacBio.fasta	BML_collection
Listeria_monocytogenes_5477_1342.fna	Listeria monocytogenes	Hit above threshold	0.999219342	0	968/1000	Listeria_monocytogenes_L2625.fasta	ncbi_refseq
Escherichia_coli_07-3391_4576.fna	Escherichia coli	Hit above threshold	0.99886557	0	954/1000	Escherichia_coli_9000.fasta	ncbi_refseq
Listeria_monocytogenes_BCW_3938_793.fna	Listeria monocytogenes	Hit above threshold	0.99600371	0	851/1000	Listeria_monocytogenes_WSLC_1018.fasta	ncbi_refseq
Listeria_monocytogenes_ATCC_19115_substr._PS10D_1012.fna	Listeria monocytogenes	Hit above threshold	0.999880504	0	995/1000	M13455_v0_PacBio.fasta	BML_collection
Streptococcus_pneumoniae_SMRU670_8068.fna	Streptococcus pneumoniae	Hit above threshold	0.99095355	0	705/1000	M26368_v0_PacBio.fasta	BML_collection
Streptococcus_pneumoniae_SMRU1198_2980.fna	Streptococcus pneumoniae	Hit above threshold	0.99697389	0	884/1000	Streptococcus_pneumoniae_SP64.fasta	ncbi_refseq
Escherichia_coli_CVM_N36204PS_1170.fna	Escherichia coli	Hit above threshold	0.99412481	0	792/1000	Escherichia_coli_M19.fasta	ncbi_refseq
Streptococcus_pneumoniae_SMRU1479_9028.fna	Streptococcus pneumoniae	Hit above threshold	0.99778358	0	913/1000	M26365_v0_PacBio.fasta	BML_collection
Streptococcus_pneumoniae_D33275_4032.fna	Streptococcus pneumoniae	Hit above threshold	0.9888679	0	655/1000	M17891_HUY4190A181_cleaned.fasta	BML_collection
Escherichia_coli_122262_5276.fna	Escherichia coli	Hit above threshold	0.99858214	0	943/1000	Escherichia_coli_2013C-4465.fasta	ncbi_refseq
Streptococcus_pneumoniae_SMRU260_5667.fna	Streptococcus pneumoniae	Hit above threshold	0.99703098	0	886/1000	Streptococcus_pneumoniae_SP64.fasta	ncbi_refseq
Escherichia_albertii_TW07627_31.fna	Escherichia albertii	No hit above threshold from reference collection - Reporting Top RefSeq Hit	1.0	0	1000/1000	Escherichia_albertii_TW07627	ncbi_refseq
Streptococcus_pneumoniae_2245STDY5609028_7602.fna	Streptococcus pneumoniae	Hit above threshold	0.9999044753	0	996/1000	M17888_HUY4190A180_cleaned.fasta	BML_collection
Neisseria_gonorrhoeae_USO_SI12-018_1153.fna	Neisseria gonorrhoeae	Hit above threshold	0.9981076	0	925/1000	Neisseria_gonorrhoeae_GCGS197.fasta	ncbi_refseq
Listeria_monocytogenes_NRRL_B-33568_518.fna	Listeria monocytogenes	Hit above threshold	0.99176835	0	726/1000	l_monocytogenes_EDG_ref.fasta	ncbi_refseq
Escherichia_coli_505148_3478.fna	Escherichia coli	Hit above threshold	0.9863998	0	602/1000	Escherichia_coli_SF-173.fasta	ncbi_refseq
Streptococcus_pneumoniae_SMRU687_8455.fna	Streptococcus pneumoniae	Hit above threshold	0.9850766	0	576/1000	M23734_v0_PacBio.fasta	BML_collection
Streptococcus_pneumoniae_2245STDY5609137_8135.fna	Streptococcus pneumoniae	Hit above threshold	0.99837291	0	935/1000	M17868_HUY4190A173_cleaned.fasta	BML_collection
n_lactamica_36_.fna	Neisseria lactamica	Hit above threshold	0.99783802	0	915/1000	Neisseria_lactamica_Y92-1009.fasta	ncbi_refseq
Streptococcus_pneumoniae_2842STDY5753610_7973.fna	Streptococcus pneumoniae	Hit above threshold	0.9893884	0	667/1000	M17874_HUY4190A178_cleaned.fasta	BML_collection
Escherichia_coli_GN02545_5248.fna	Escherichia coli	Hit above threshold	0.99600371	0	851/1000	Escherichia_coli_ZH193.fasta	ncbi_refseq
Streptococcus_pneumoniae_09B10330_6898.fna	Streptococcus pneumoniae	Hit above threshold	0.99603392	0	852/1000	Streptococcus_pneumoniae_SP64.fasta	ncbi_refseq
Streptococcus_pneumoniae_SMRU2917_4648.fna	Streptococcus pneumoniae	Hit above threshold	0.9891731	0	662/1000	Streptococcus_pneumoniae_BHN418.fasta	ncbi_refseq
Escherichia_coli_GN06007_3715.fna	Escherichia coli	Hit above threshold	0.9856463	0	587/1000	Escherichia_coli_C4.fasta	ncbi_refseq
Listeria_monocytogenes_Lm220_283.fna	Listeria monocytogenes	Hit above threshold	0.999043417	0	961/1000	Listeria_monocytogenes_WSLC_1018.fasta	ncbi_refseq
Streptococcus_pneumoniae_2842STDY5644671_7278.fna	Streptococcus pneumoniae	Hit above threshold	0.99858214	0	943/1000	M17870_HUY4190A175_cleaned.fasta	BML_collection
Escherichia_coli_P0299438.6_2605.fna	Escherichia coli	Hit above threshold	0.99043174	0	692/1000	Escherichia_coli_S42.fasta	ncbi_refseq
Streptococcus_pneumoniae_SMRU2271_6307.fna	Streptococcus pneumoniae	Hit above threshold	0.99683034	0	879/1000	Streptococcus_pneumoniae_SP64.fasta	ncbi_refseq
Listeria_monocytogenes_n_a_309.fna	Listeria monocytogenes	Hit above threshold	0.99717288	0	891/1000	Listeria_monocytogenes_N1-011A.fasta	ncbi_refseq
Streptococcus_pneumoniae_SMRU2400_4384.fna	Streptococcus pneumoniae	Hit above threshold	0.9894312	0	668/1000	M16057_HUY4190A168_cleaned.fasta	BML_collection
Escherichia_coli_2012C-4227_3428.fna	Escherichia coli	Hit above threshold	0.9902684	0	688/1000	Escherichia_coli_CFSAN004176.fasta	ncbi_refseq
Streptococcus_pneumoniae_2842STDY5643865_9294.fna	Streptococcus pneumoniae	Hit above threshold	0.99781082	0	914/1000	M17868_HUY4190A173_cleaned.fasta	BML_collection
Neisseria_meningitidis_NM1919_633.fna	Neisseria meningitidis	Hit above threshold	0.999219342	0	968/1000	M14418_S17_cleaned.fasta	BML_collection
Streptococcus_pneumoniae_2690STDY5561700_9573.fna	Streptococcus pneumoniae	Hit above threshold	0.9999044753	0	996/1000	Streptococcus_pneumoniae_BHN418.fasta	ncbi_refseq
Listeria_monocytogenes_FSL_R8-8476_426.fna	Listeria monocytogenes	Hit above threshold	0.99382035	0	783/1000	M13455_v0_PacBio.fasta	BML_collection
Streptococcus_pneumoniae_2842STDY5644021_5281.fna	Streptococcus pneumoniae	Hit above threshold	0.99030936	0	689/1000	M17891_HUY4190A181_cleaned.fasta	BML_collection
Streptococcus_pneumoniae_SMRU2216_9568.fna	Streptococcus pneumoniae	Hit above threshold	0.9896438	0	673/1000	Streptococcus_pneumoniae_BHN418.fasta	ncbi_refseq
Streptococcus_pneumoniae_SMRU2340_8849.fna	Streptococcus pneumoniae	Hit above threshold	0.9888679	0	655/1000	s_pneumoniae_R6_ref.fasta	ncbi_refseq
Listeria_monocytogenes_LM09-00865_467.fna	Listeria monocytogenes	Hit above threshold	0.999735916	0	989/1000	M13455_v0_PacBio.fasta	BML_collection
Escherichia_coli_E._coli_313.fna	Escherichia coli	Hit above threshold	0.99800029	0	921/1000	Escherichia_coli_FORC_028.fasta	ncbi_refseq
Escherichia_coli_YS_river_water_2684.fna	Escherichia coli	Hit above threshold	0.99691662	0	882/1000	Escherichia_coli_H2.fasta	ncbi_refseq
Listeria_monocytogenes_FSL_R8-7493_988.fna	Listeria monocytogenes	Hit above threshold	0.99748097	0	902/1000	Listeria_monocytogenes_CFSAN029793.fasta	ncbi_refseq
Streptococcus_pneumoniae_2842STDY5881907_9808.fna	Streptococcus pneumoniae	Hit above threshold	0.99284004	0	755/1000	M17874_HUY4190A178_cleaned.fasta	BML_collection
Streptococcus_pneumoniae_SMRU3044_2891.fna	Streptococcus pneumoniae	Hit above threshold	0.9890864	0	660/1000	Streptococcus_pneumoniae_BHN418.fasta	ncbi_refseq
Escherichia_coli_KTE189_4408.fna	Escherichia coli	Hit above threshold	0.99680148	0	878/1000	Escherichia_coli_D8.fasta	ncbi_refseq
Streptococcus_pneumoniae_SMRU1865_3970.fna	Streptococcus pneumoniae	Hit above threshold	0.99703098	0	886/1000	Streptococcus_pneumoniae_SP64.fasta	ncbi_refseq
Streptococcus_pneumoniae_SPN_16_3744.fna	Streptococcus pneumoniae	Hit above threshold	0.9893455	0	666/1000	s_pneumoniae_R6_ref.fasta	ncbi_refseq
Streptococcus_pneumoniae_7F_8986.fna	Streptococcus pneumoniae	Hit above threshold	0.99002086	0	682/1000	Streptococcus_pneumoniae_BHN418.fasta	ncbi_refseq
Escherichia_coli_AI27_3704.fna	Escherichia coli	Hit above threshold	0.99214469	0	736/1000	Escherichia_coli_H14.fasta	ncbi_refseq
Streptococcus_pneumoniae_CH2006_9675.fna	Streptococcus pneumoniae	Hit above threshold	0.9886471	0	650/1000	M17870_HUY4190A175_cleaned.fasta	BML_collection
Streptococcus_pneumoniae_333793_6304.fna	Streptococcus pneumoniae	Hit above threshold	0.99043174	0	692/1000	M17873_HUY4190A177_cleaned.fasta	BML_collection
Streptococcus_pneumoniae_SMRU2908_3471.fna	Streptococcus pneumoniae	Hit above threshold	0.99095355	0	705/1000	M26368_v0_PacBio.fasta	BML_collection
Streptococcus_pneumoniae_GA58771_3566.fna	Streptococcus pneumoniae	Hit above threshold	0.999808374	0	992/1000	Streptococcus_pneumoniae_SP64.fasta	ncbi_refseq
Streptococcus_pneumoniae_0312_9087.fna	Streptococcus pneumoniae	Hit above threshold	0.9878783	0	633/1000	Streptococcus_pneumoniae_1719.fasta	ncbi_refseq
Listeria_monocytogenes_SHL002_263.fna	Listeria monocytogenes	Hit above threshold	0.99800029	0	921/1000	Listeria_monocytogenes_N1-011A.fasta	ncbi_refseq
Streptococcus_pneumoniae_SMRU2592_6300.fna	Streptococcus pneumoniae	Hit above threshold	0.9889556	0	657/1000	M17877_HUY4190A179_cleaned.fasta	BML_collection
Streptococcus_pneumoniae_19B_6121.fna	Streptococcus pneumoniae	Hit above threshold	0.9891731	0	662/1000	M17870_HUY4190A175_cleaned.fasta	BML_collection
Streptococcus_pneumoniae_2842STDY5753146_6737.fna	Streptococcus pneumoniae	Hit above threshold	0.99233014	0	741/1000	s_pneumoniae_R6_ref.fasta	ncbi_refseq
Escherichia_coli_P0305260.7_2497.fna	Escherichia coli	Hit above threshold	0.99214469	0	736/1000	Escherichia_coli_MGY.fasta	ncbi_refseq
Streptococcus_pneumoniae_SMRU2081_4999.fna	Streptococcus pneumoniae	Hit above threshold	0.99422519	0	795/1000	M16808_v0_PacBio.fasta	BML_collection
Escherichia_coli_489_2628.fna	Escherichia coli	Hit above threshold	0.989559	0	671/1000	Escherichia_coli_H10.fasta	ncbi_refseq
Streptococcus_pneumoniae_SMRU942_5464.fna	Streptococcus pneumoniae	Hit above threshold	0.9871757	0	618/1000	s_pneumoniae_R6_ref.fasta	ncbi_refseq
n_subflava_4_.fna	Neisseria subflava	Hit above threshold	0.9534994999999999	0	232/1000	C2008002238.fasta	MN_lab
Escherichia_coli_upec-213_903.fna	Escherichia coli	Hit above threshold	0.9812568	0	509/1000	Escherichia_coli_C4.fasta	ncbi_refseq
Streptococcus_pneumoniae_SMRU2981_7093.fna	Streptococcus pneumoniae	Hit above threshold	0.99095355	0	705/1000	M26368_v0_PacBio.fasta	BML_collection
Escherichia_coli_08-4529_4705.fna	Escherichia coli	Hit above threshold	0.9988144	0	952/1000	Escherichia_coli_9000.fasta	ncbi_refseq
Escherichia_coli_G215_521.fna	Escherichia coli	Hit above threshold	0.99399011	0	788/1000	Escherichia_coli_MGY.fasta	ncbi_refseq
Escherichia_coli_2149_4755.fna	Escherichia coli	Hit above threshold	0.9988144	0	952/1000	Escherichia_coli_9000.fasta	ncbi_refseq
Escherichia_coli_GN05426_1627.fna	Escherichia coli	Hit above threshold	0.99802718	0	922/1000	Escherichia_coli_ZH193.fasta	ncbi_refseq
Escherichia_coli_4-203-08_S4_C2_3914.fna	Escherichia coli	Hit above threshold	0.99395628	0	787/1000	Escherichia_coli_MGY.fasta	ncbi_refseq
Streptococcus_pneumoniae_2842STDY5643702_2642.fna	Streptococcus pneumoniae	Hit above threshold	0.9899377	0	680/1000	M17888_HUY4190A180_cleaned.fasta	BML_collection
Streptococcus_pneumoniae_2690STDY5561889_6940.fna	Streptococcus pneumoniae	Hit above threshold	0.9999044753	0	996/1000	Streptococcus_pneumoniae_BHN418.fasta	ncbi_refseq
Streptococcus_pneumoniae_SMRU936_7568.fna	Streptococcus pneumoniae	Hit above threshold	0.99705946	0	887/1000	Streptococcus_pneumoniae_SP64.fasta	ncbi_refseq
Streptococcus_pneumoniae_SMRU1665_9219.fna	Streptococcus pneumoniae	Hit above threshold	0.9858498	0	591/1000	M17888_HUY4190A180_cleaned.fasta	BML_collection
Streptococcus_pneumoniae_SMRU3144_9784.fna	Streptococcus pneumoniae	Hit above threshold	0.9899377	0	680/1000	M26368_v0_PacBio.fasta	BML_collection
Streptococcus_pneumoniae_SMRU1541_3422.fna	Streptococcus pneumoniae	Hit above threshold	0.9892595	0	664/1000	M17873_HUY4190A177_cleaned.fasta	BML_collection
Escherichia_coli_upec-250_4964.fna	Escherichia coli	Hit above threshold	0.99541981	0	832/1000	Escherichia_coli_SF-173.fasta	ncbi_refseq
Streptococcus_pneumoniae_2245STDY5608971_4244.fna	Streptococcus pneumoniae	Hit above threshold	0.99651025	0	868/1000	M17874_HUY4190A178_cleaned.fasta	BML_collection
Streptococcus_pneumoniae_2690STDY5561670_9757.fna	Streptococcus pneumoniae	Hit above threshold	0.999880504	0	995/1000	Streptococcus_pneumoniae_BHN418.fasta	ncbi_refseq
Streptococcus_pneumoniae_6B_8199.fna	Streptococcus pneumoniae	Hit above threshold	0.99221908	0	738/1000	M17867_HUY4190A172_cleaned.fasta	BML_collection
Escherichia_coli_100414_4472.fna	Escherichia coli	Hit above threshold	0.9851813	0	578/1000	Escherichia_coli_SF-173.fasta	ncbi_refseq
n_polysaccharea_15_.fna	Neisseria polysaccharea	Hit above threshold	0.9629362	0	298/1000	M38962_S4_cleaned.fasta	BML_collection
Listeria_monocytogenes_2842STDY5753991_265.fna	Listeria monocytogenes	Hit above threshold	0.99850399	0	940/1000	Listeria_monocytogenes_10-092876-0168.fasta	ncbi_refseq
Streptococcus_pneumoniae_2842STDY5753362_3858.fna	Streptococcus pneumoniae	Hit above threshold	0.99010371	0	684/1000	M26368_v0_PacBio.fasta	BML_collection
Escherichia_coli_KTE2_4013.fna	Escherichia coli	Hit above threshold	0.9859508	0	593/1000	Escherichia_coli_C4.fasta	ncbi_refseq
Streptococcus_pneumoniae_2842STDY5644507_8558.fna	Streptococcus pneumoniae	Hit above threshold	0.99022735	0	687/1000	s_pneumoniae_R6_ref.fasta	ncbi_refseq
Escherichia_coli_SF-166_1752.fna	Escherichia coli	Hit above threshold	0.99516812	0	824/1000	Escherichia_coli_SF-173.fasta	ncbi_refseq
Escherichia_coli_24.20-R5_919.fna	Escherichia coli	Hit above threshold	0.99059376	0	696/1000	Escherichia_coli_MGY.fasta	ncbi_refseq
Escherichia_coli_E2265_1121.fna	Escherichia coli	Hit above threshold	0.99047237	0	693/1000	Escherichia_coli_CFSAN029787.fasta	ncbi_refseq
Streptococcus_pneumoniae_SMRU584_3147.fna	Streptococcus pneumoniae	Hit above threshold	0.9878783	0	633/1000	Streptococcus_pneumoniae_SP64.fasta	ncbi_refseq
Escherichia_coli_10380a_3775.fna	Escherichia coli	Hit above threshold	0.99107204	0	708/1000	Escherichia_coli_H3.fasta	ncbi_refseq
n_lactamica_5_.fna	Neisseria lactamica	Hit above threshold	0.9878321	0	632/1000	Neisseria_lactamica_Y92-1009.fasta	ncbi_refseq
Streptococcus_pneumoniae_LE4142_7960.fna	Streptococcus pneumoniae	Hit above threshold	0.99794637	0	919/1000	M17874_HUY4190A178_cleaned.fasta	BML_collection
Streptococcus_pneumoniae_SMRU2410_3076.fna	Streptococcus pneumoniae	Hit above threshold	0.9899793	0	681/1000	M26368_v0_PacBio.fasta	BML_collection
Neisseria_gonorrhoeae_GCGS151_1126.fna	Neisseria gonorrhoeae	Hit above threshold	0.999093876	0	963/1000	Neisseria_gonorrhoeae_NCCP11945.fasta	ncbi_refseq
Escherichia_coli_Bd5610_99_5100.fna	Escherichia coli	Hit above threshold	0.99789228	0	917/1000	Escherichia_coli_9000.fasta	ncbi_refseq
Streptococcus_pneumoniae_71D36355_7592.fna	Streptococcus pneumoniae	Hit above threshold	0.9884239	0	645/1000	s_pneumoniae_R6_ref.fasta	ncbi_refseq
Streptococcus_pneumoniae_SMRU1218_9951.fna	Streptococcus pneumoniae	Hit above threshold	0.9886471	0	650/1000	M16808_v0_PacBio.fasta	BML_collection
Streptococcus_pneumoniae_2842STDY5643782_7346.fna	Streptococcus pneumoniae	Hit above threshold	0.99247722	0	745/1000	M17874_HUY4190A178_cleaned.fasta	BML_collection
Escherichia_coli_PA14_1230.fna	Escherichia coli	Hit above threshold	0.99839921	0	936/1000	Escherichia_coli_9000.fasta	ncbi_refseq
Escherichia_coli_TS25_08_2506.fna	Escherichia coli	Hit above threshold	0.99236701	0	742/1000	Escherichia_coli_MGY.fasta	ncbi_refseq
Streptococcus_pneumoniae_SMRU2503_6483.fna	Streptococcus pneumoniae	Hit above threshold	0.9890429	0	659/1000	M17872_HUY4190A176_cleaned.fasta	BML_collection
Escherichia_coli_CFSAN026813_4629.fna	Escherichia coli	Hit above threshold	0.99022735	0	687/1000	Escherichia_coli_CFSAN004176.fasta	ncbi_refseq
Streptococcus_pneumoniae_2245STDY5608958_3231.fna	Streptococcus pneumoniae	Hit above threshold	0.99449022	0	803/1000	Streptococcus_pneumoniae_SP49.fasta	ncbi_refseq
Streptococcus_pneumoniae_2690STDY5561768_9318.fna	Streptococcus pneumoniae	Hit above threshold	0.999856497	0	994/1000	Streptococcus_pneumoniae_BHN418.fasta	ncbi_refseq
Streptococcus_pneumoniae_SMRU800_4533.fna	Streptococcus pneumoniae	Hit above threshold	0.9896014	0	672/1000	M17870_HUY4190A175_cleaned.fasta	BML_collection
Escherichia_coli_DEC9B_3605.fna	Escherichia coli	Hit above threshold	0.99507282	0	821/1000	Escherichia_coli_FORC_028.fasta	ncbi_refseq
Streptococcus_mitis_SVGS_061_38891.fna	Streptococcus mitis	No hit above threshold from reference collection - Reporting Top RefSeq Hit	0.9565191	0	251/1000	Streptococcus_mitis_17_34	ncbi_refseq
Listeria_monocytogenes_Scott_A_360.fna	Listeria monocytogenes	Hit above threshold	0.999119047	0	964/1000	M13455_v0_PacBio.fasta	BML_collection
Streptococcus_pneumoniae_SMRU2155_6679.fna	Streptococcus pneumoniae	Hit above threshold	0.999343846	0	973/1000	M17868_HUY4190A173_cleaned.fasta	BML_collection
Escherichia_coli_blood-09-0718_3021.fna	Escherichia coli	Hit above threshold	0.99130691	0	714/1000	Escherichia_coli_H2.fasta	ncbi_refseq
Streptococcus_pneumoniae_PNI0212_8482.fna	Streptococcus pneumoniae	Hit above threshold	0.99886557	0	954/1000	M23734_v0_PacBio.fasta	BML_collection
Listeria_monocytogenes_MQ130032_1052.fna	Listeria monocytogenes	Hit above threshold	0.999219342	0	968/1000	Listeria_monocytogenes_WSLC_1018.fasta	ncbi_refseq
Streptococcus_pneumoniae_2842STDY5644462_2722.fna	Streptococcus pneumoniae	Hit above threshold	0.99075448	0	700/1000	s_pneumoniae_R6_ref.fasta	ncbi_refseq
Streptococcus_pneumoniae_2245STDY5819504_5758.fna	Streptococcus pneumoniae	Hit above threshold	0.99095355	0	705/1000	M17874_HUY4190A178_cleaned.fasta	BML_collection
Escherichia_coli_G301_2039.fna	Escherichia coli	Hit above threshold	0.99229319	0	740/1000	Escherichia_coli_MGY.fasta	ncbi_refseq
Neisseria_meningitidis_2842STDY5881628_78.fna	Neisseria meningitidis	Hit above threshold	0.99677258	0	877/1000	M05721_HUY3970A6_cleaned.fasta	BML_collection
Haemophilus_influenzae_2842STDY5882085_87.fna	Haemophilus influenzae	Hit above threshold	0.99847786	0	939/1000	Haemophilus_influenzae_10810.fasta	ncbi_refseq
Streptococcus_pneumoniae_2842STDY5644493_8355.fna	Streptococcus pneumoniae	Hit above threshold	0.99067428	0	698/1000	M17891_HUY4190A181_cleaned.fasta	BML_collection
n_subflava_3_.fna	Neisseria subflava	Hit above threshold	0.9529959	0	229/1000	Neisseria_sp._HMSC072C05.fasta	ncbi_refseq
Escherichia_coli_CVM9952_4805.fna	Escherichia coli	Hit above threshold	0.99832019	0	933/1000	Escherichia_coli_FORC_028.fasta	ncbi_refseq
Neisseria_meningitidis_94018_602.fna	Neisseria meningitidis	Hit above threshold	0.99770158	0	910/1000	M14418_S17_cleaned.fasta	BML_collection
Escherichia_coli_KTE87_1832.fna	Escherichia coli	Hit above threshold	0.99800029	0	921/1000	M16807_v0_PacBio.fasta	BML_collection
Escherichia_coli_ED413_3042.fna	Escherichia coli	Hit above threshold	0.99858214	0	943/1000	Escherichia_coli_9000.fasta	ncbi_refseq
Escherichia_coli_K2191_567.fna	Escherichia coli	Hit above threshold	0.99813432	0	926/1000	Escherichia_coli_9000.fasta	ncbi_refseq
Streptococcus_pneumoniae_type_strain:_N_5431.fna	Streptococcus pneumoniae	Hit above threshold	0.99010371	0	684/1000	M26368_v0_PacBio.fasta	BML_collection
Streptococcus_pneumoniae_SMRU1059_3215.fna	Streptococcus pneumoniae	Hit above threshold	0.99791935	0	918/1000	M17888_HUY4190A180_cleaned.fasta	BML_collection
Escherichia_coli_1011_3654.fna	Escherichia coli	Hit above threshold	0.99494496	0	817/1000	Escherichia_coli_ZH193.fasta	ncbi_refseq
Escherichia_coli_upec-97_3270.fna	Escherichia coli	Hit above threshold	0.99845168	0	938/1000	Escherichia_coli_ZH193.fasta	ncbi_refseq
Streptococcus_pneumoniae_11A_8830.fna	Streptococcus pneumoniae	Hit above threshold	0.9889556	0	657/1000	Streptococcus_pneumoniae_SP49.fasta	ncbi_refseq
Streptococcus_pneumoniae_3_6320.fna	Streptococcus pneumoniae	Hit above threshold	0.99051292	0	694/1000	M17888_HUY4190A180_cleaned.fasta	BML_collection
Streptococcus_pneumoniae_SMRU2501_3929.fna	Streptococcus pneumoniae	Hit above threshold	0.99860811	0	944/1000	M17877_HUY4190A179_cleaned.fasta	BML_collection
Streptococcus_pneumoniae_SMRU1888_4545.fna	Streptococcus pneumoniae	Hit above threshold	0.9892164	0	663/1000	M17877_HUY4190A179_cleaned.fasta	BML_collection
Streptococcus_pneumoniae_SMRU2701_2674.fna	Streptococcus pneumoniae	Hit above threshold	0.9888239	0	654/1000	M17888_HUY4190A180_cleaned.fasta	BML_collection
n_lactamica_43_.fna	Neisseria lactamica	Hit above threshold	0.99789228	0	917/1000	Neisseria_lactamica_Y92-1009.fasta	ncbi_refseq
Streptococcus_pneumoniae_SN28306_7539.fna	Streptococcus pneumoniae	Hit above threshold	0.99858214	0	943/1000	Streptococcus_pneumoniae_SP64.fasta	ncbi_refseq
Streptococcus_pneumoniae_2690STDY5561921_2916.fna	Streptococcus pneumoniae	Hit above threshold	0.9999044753	0	996/1000	Streptococcus_pneumoniae_BHN418.fasta	ncbi_refseq
Streptococcus_pneumoniae_23A_9034.fna	Streptococcus pneumoniae	Hit above threshold	0.9894312	0	668/1000	M16057_HUY4190A168_cleaned.fasta	BML_collection
n_subflava_10_.fna	Neisseria subflava	Hit above threshold	0.9548057	0	240/1000	Neisseria_sp._HMSC064F03.fasta	ncbi_refseq
Escherichia_coli_STEC_2861_3111.fna	Escherichia coli	Hit above threshold	0.9854408	0	583/1000	Escherichia_coli_MRSN346647.fasta	ncbi_refseq
Neisseria_meningitidis_2001068_169.fna	Neisseria meningitidis	Hit above threshold	0.999144179	0	965/1000	M38824_S5_cleaned.fasta	BML_collection
Escherichia_coli_P0304816.10_1270.fna	Escherichia coli	Hit above threshold	0.99039103	0	691/1000	Escherichia_coli_S42.fasta	ncbi_refseq
Streptococcus_pneumoniae_CH2016_5659.fna	Streptococcus pneumoniae	Hit above threshold	0.99018622	0	686/1000	s_pneumoniae_R6_ref.fasta	ncbi_refseq
Streptococcus_pneumoniae_34_3404.fna	Streptococcus pneumoniae	Hit above threshold	0.989559	0	671/1000	M17873_HUY4190A177_cleaned.fasta	BML_collection
Escherichia_coli_GN04306_395.fna	Escherichia coli	Hit above threshold	0.99462131	0	807/1000	Escherichia_coli_MRSN346647.fasta	ncbi_refseq
Streptococcus_pneumoniae_Hermans-1170_9950.fna	Streptococcus pneumoniae	Hit above threshold	0.99095355	0	705/1000	s_pneumoniae_R6_ref.fasta	ncbi_refseq
Streptococcus_pneumoniae_R34-3165_8092.fna	Streptococcus pneumoniae	Hit above threshold	0.9902684	0	688/1000	s_pneumoniae_R6_ref.fasta	ncbi_refseq
Escherichia_coli_MT31F.G1_3732.fna	Escherichia coli	Hit above threshold	0.99301888	0	760/1000	Escherichia_coli_H1827_12.fasta	ncbi_refseq
Streptococcus_pneumoniae_GA40028_6858.fna	Streptococcus pneumoniae	Hit above threshold	0.9894312	0	668/1000	M17888_HUY4190A180_cleaned.fasta	BML_collection
Escherichia_coli_St._Olav157_1690.fna	Escherichia coli	Hit above threshold	0.9882436	0	641/1000	Escherichia_coli_FORC_028.fasta	ncbi_refseq
Escherichia_coli_Y5_4677.fna	Escherichia coli	Hit above threshold	0.99478386	0	812/1000	Escherichia_coli_MGY.fasta	ncbi_refseq
Streptococcus_pneumoniae_SMRU2805_3389.fna	Streptococcus pneumoniae	Hit above threshold	0.99071442	0	699/1000	M26368_v0_PacBio.fasta	BML_collection
Streptococcus_pneumoniae_PMEN-17_3752.fna	Streptococcus pneumoniae	Hit above threshold	0.99361456	0	777/1000	M17867_HUY4190A172_cleaned.fasta	BML_collection
Streptococcus_pneumoniae_SMRU3030_5850.fna	Streptococcus pneumoniae	Hit above threshold	0.99600371	0	851/1000	Streptococcus_pneumoniae_SP64.fasta	ncbi_refseq
Streptococcus_pneumoniae_0203+19212_2975.fna	Streptococcus pneumoniae	Hit above threshold	0.99728556	0	895/1000	M17867_HUY4190A172_cleaned.fasta	BML_collection
Neisseria_gonorrhoeae_mankind_1205.fna	Neisseria gonorrhoeae	Hit above threshold	0.99868577	0	947/1000	Neisseria_gonorrhoeae_32867.fasta	ncbi_refseq
Streptococcus_pneumoniae_2842STDY5644326_2659.fna	Streptococcus pneumoniae	Hit above threshold	0.99035024	0	690/1000	s_pneumoniae_R6_ref.fasta	ncbi_refseq
Listeria_monocytogenes_n_a_341.fna	Listeria monocytogenes	Hit above threshold	0.99717288	0	891/1000	Listeria_monocytogenes_N1-011A.fasta	ncbi_refseq
Listeria_monocytogenes_NRRL_B-33115_454.fna	Listeria monocytogenes	Hit above threshold	0.999442762	0	977/1000	Listeria_monocytogenes_WSLC_1019.fasta	ncbi_refseq
Streptococcus_pneumoniae_SMRU2587_8322.fna	Streptococcus pneumoniae	Hit above threshold	0.99750871	0	903/1000	Streptococcus_pneumoniae_SP64.fasta	ncbi_refseq
Escherichia_coli_P0305260.9_2461.fna	Escherichia coli	Hit above threshold	0.99218192	0	737/1000	Escherichia_coli_MGY.fasta	ncbi_refseq
Listeria_monocytogenes_LM09-01092_936.fna	Listeria monocytogenes	Hit above threshold	0.99591279	0	848/1000	Listeria_monocytogenes_WSLC_1018.fasta	ncbi_refseq
Neisseria_meningitidis_69155_624.fna	Neisseria meningitidis	Hit above threshold	0.99847786	0	939/1000	M22437_v0_Illumina.fasta	BML_collection
Escherichia_coli_28RC1_1880.fna	Escherichia coli	Hit above threshold	0.999093876	0	963/1000	Escherichia_coli_9000.fasta	ncbi_refseq
Neisseria_meningitidis_2842STDY5881468_421.fna	Neisseria meningitidis	Hit above threshold	0.99808084	0	924/1000	neisseria_meningitidis_9506.fasta	ncbi_refseq
Streptococcus_pneumoniae_2842STDY5753345_7329.fna	Streptococcus pneumoniae	Hit above threshold	0.99731361	0	896/1000	Streptococcus_pneumoniae_BHN418.fasta	ncbi_refseq
Streptococcus_pneumoniae_SMRU1215_6784.fna	Streptococcus pneumoniae	Hit above threshold	0.99294755	0	758/1000	Streptococcus_pneumoniae_SP49.fasta	ncbi_refseq
Escherichia_coli_300659_3406.fna	Escherichia coli	Hit above threshold	0.99347609	0	773/1000	Escherichia_coli_M19.fasta	ncbi_refseq
Streptococcus_pneumoniae_2842STDY5644624_2854.fna	Streptococcus pneumoniae	Hit above threshold	0.99030936	0	689/1000	M17873_HUY4190A177_cleaned.fasta	BML_collection
Streptococcus_pneumoniae_0212_7538.fna	Streptococcus pneumoniae	Hit above threshold	0.99597346	0	850/1000	Streptococcus_pneumoniae_1719.fasta	ncbi_refseq
Escherichia_coli_11-02030_693.fna	Escherichia coli	Hit above threshold	0.9999284103	0	997/1000	Escherichia_coli_GCF_000967155.2.fasta	ncbi_refseq
Streptococcus_pneumoniae_SMRU2791_6244.fna	Streptococcus pneumoniae	Hit above threshold	0.9857482	0	589/1000	M17874_HUY4190A178_cleaned.fasta	BML_collection
Streptococcus_pneumoniae_23F_9891.fna	Streptococcus pneumoniae	Hit above threshold	0.99720112	0	892/1000	M26365_v0_PacBio.fasta	BML_collection
Listeria_monocytogenes_198_46.fna	Listeria monocytogenes	Hit above threshold	0.99772896	0	911/1000	l_monocytogenes_EDG_ref.fasta	ncbi_refseq
Streptococcus_pneumoniae_CCUG_35180_6996.fna	Streptococcus pneumoniae	Hit above threshold	0.99783802	0	915/1000	M17874_HUY4190A178_cleaned.fasta	BML_collection
Streptococcus_pneumoniae_type_strain:_N_5439.fna	Streptococcus pneumoniae	Hit above threshold	0.99010371	0	684/1000	M26368_v0_PacBio.fasta	BML_collection
Escherichia_coli_606_821.fna	Escherichia coli	Hit above threshold	0.99218192	0	737/1000	Escherichia_coli_H3.fasta	ncbi_refseq
Escherichia_coli_UMEA_3217-1_5156.fna	Escherichia coli	Hit above threshold	0.99685914	0	880/1000	Escherichia_coli_K-15KW01.fasta	ncbi_refseq
Streptococcus_pneumoniae_SMRU2025_6549.fna	Streptococcus pneumoniae	Hit above threshold	0.9973975	0	899/1000	M26365_v0_PacBio.fasta	BML_collection
Escherichia_coli_LM33_1755.fna	Escherichia coli	Hit above threshold	0.99392239	0	786/1000	Escherichia_coli_ZH193.fasta	ncbi_refseq
n_lactamica_15_.fna	Neisseria lactamica	Hit above threshold	0.99789228	0	917/1000	Neisseria_lactamica_Y92-1009.fasta	ncbi_refseq
Streptococcus_pneumoniae_BHN586_3297.fna	Streptococcus pneumoniae	Hit above threshold	0.9968879	0	881/1000	M17888_HUY4190A180_cleaned.fasta	BML_collection
Escherichia_coli_300231_2483.fna	Escherichia coli	Hit above threshold	0.9861515	0	597/1000	Escherichia_coli_SF-173.fasta	ncbi_refseq
Escherichia_coli_BCE001_MS16_3318.fna	Escherichia coli	Hit above threshold	0.99291178	0	757/1000	Escherichia_coli_CFSAN029787.fasta	ncbi_refseq
n_lactamica_109_.fna	Neisseria lactamica	Hit above threshold	0.9862014	0	598/1000	M37078_HUY4067A168_cleaned.fasta	BML_collection
Streptococcus_pneumoniae_08B10227_3218.fna	Streptococcus pneumoniae	Hit above threshold	0.99750871	0	903/1000	Streptococcus_pneumoniae_SP64.fasta	ncbi_refseq
Streptococcus_pneumoniae_Hermans-1656_6819.fna	Streptococcus pneumoniae	Hit above threshold	0.99103262	0	707/1000	M26368_v0_PacBio.fasta	BML_collection
Streptococcus_pneumoniae_SMRU1257_6285.fna	Streptococcus pneumoniae	Hit above threshold	0.9854408	0	583/1000	M17874_HUY4190A178_cleaned.fasta	BML_collection
Escherichia_coli_P0304816.12_1241.fna	Escherichia coli	Hit above threshold	0.99051292	0	694/1000	Escherichia_coli_S42.fasta	ncbi_refseq
Streptococcus_pneumoniae_2245STDY5819657_7672.fna	Streptococcus pneumoniae	Hit above threshold	0.99385442	0	784/1000	Streptococcus_pneumoniae_SP49.fasta	ncbi_refseq
Escherichia_coli_upec-45_3359.fna	Escherichia coli	Hit above threshold	0.9898122	0	677/1000	Escherichia_coli_SF-173.fasta	ncbi_refseq
Streptococcus_pneumoniae_SMRU2245_5461.fna	Streptococcus pneumoniae	Hit above threshold	0.99354545	0	775/1000	Streptococcus_pneumoniae_SP49.fasta	ncbi_refseq
Streptococcus_pneumoniae_SMRU2000_7151.fna	Streptococcus pneumoniae	Hit above threshold	0.99548219	0	834/1000	Streptococcus_pneumoniae_SP64.fasta	ncbi_refseq
Streptococcus_pneumoniae_SMRU3098_5778.fna	Streptococcus pneumoniae	Hit above threshold	0.989559	0	671/1000	Streptococcus_pneumoniae_BHN418.fasta	ncbi_refseq
Escherichia_coli_TTU2014-121AME_756.fna	Escherichia coli	Hit above threshold	0.99287594	0	756/1000	Escherichia_coli_MGY.fasta	ncbi_refseq
Streptococcus_pneumoniae_10F_3214.fna	Streptococcus pneumoniae	Hit above threshold	0.9892595	0	664/1000	M26368_v0_PacBio.fasta	BML_collection
Streptococcus_pneumoniae_SMRU1389_3875.fna	Streptococcus pneumoniae	Hit above threshold	0.99770158	0	910/1000	M26365_v0_PacBio.fasta	BML_collection
Streptococcus_pneumoniae_2842STDY5643779_6425.fna	Streptococcus pneumoniae	Hit above threshold	0.99039103	0	691/1000	M17873_HUY4190A177_cleaned.fasta	BML_collection
Escherichia_coli_713_2149.fna	Escherichia coli	Hit above threshold	0.99287594	0	756/1000	Escherichia_coli_ACN002.fasta	ncbi_refseq
Streptococcus_pneumoniae_15A_4280.fna	Streptococcus pneumoniae	Hit above threshold	0.9898122	0	677/1000	M17888_HUY4190A180_cleaned.fasta	BML_collection
Escherichia_coli_upec-146_506.fna	Escherichia coli	Hit above threshold	0.99405758	0	790/1000	Escherichia_coli_GCF_000819645.1.fasta	ncbi_refseq
Streptococcus_pneumoniae_16F_7157.fna	Streptococcus pneumoniae	Hit above threshold	0.99059376	0	696/1000	M17873_HUY4190A177_cleaned.fasta	BML_collection
Neisseria_meningitidis_2842STDY5881187_642.fna	Neisseria meningitidis	Hit above threshold	0.999169272	0	966/1000	M21717_v0_PacBio.fasta	BML_collection
Streptococcus_pneumoniae_SMRU1048_5844.fna	Streptococcus pneumoniae	Hit above threshold	0.9897282	0	675/1000	M17873_HUY4190A177_cleaned.fasta	BML_collection
Streptococcus_pneumoniae_10B_6749.fna	Streptococcus pneumoniae	Hit above threshold	0.9886471	0	650/1000	M17873_HUY4190A177_cleaned.fasta	BML_collection
Neisseria_meningitidis_9757_58.fna	Neisseria meningitidis	Hit above threshold	0.99853008	0	941/1000	neisseria_meningitidis_9506.fasta	ncbi_refseq
Escherichia_coli_KTE101_2073.fna	Escherichia coli	Hit above threshold	0.99157741	0	721/1000	Escherichia_coli_M19.fasta	ncbi_refseq
Escherichia_coli_sheep18_3233.fna	Escherichia coli	Hit above threshold	0.99083435	0	702/1000	Escherichia_coli_C2.fasta	ncbi_refseq
Neisseria_meningitidis_M13255_637.fna	Neisseria meningitidis	Hit above threshold	0.99878876	0	951/1000	M08865_HUY3758A22_cleaned.fasta	BML_collection
Streptococcus_pneumoniae_PT3104_5544.fna	Streptococcus pneumoniae	Hit above threshold	0.99805403	0	923/1000	M17867_HUY4190A172_cleaned.fasta	BML_collection
Streptococcus_pneumoniae_420881_8751.fna	Streptococcus pneumoniae	Hit above threshold	0.9897282	0	675/1000	M17891_HUY4190A181_cleaned.fasta	BML_collection
Listeria_monocytogenes_13KSM_42.fna	Listeria monocytogenes	Hit above threshold	0.99775629	0	912/1000	Listeria_monocytogenes_CFSAN029793.fasta	ncbi_refseq
Neisseria_meningitidis_VB13856_739.fna	Neisseria meningitidis	Hit above threshold	0.99287594	0	756/1000	M25159_HUY2364A87_cleaned.fasta	BML_collection
Escherichia_coli_180050_3574.fna	Escherichia coli	Hit above threshold	0.993752	0	781/1000	Escherichia_coli_H2.fasta	ncbi_refseq
Neisseria_meningitidis_NM2335_770.fna	Neisseria meningitidis	Hit above threshold	0.99878876	0	951/1000	M14418_S17_cleaned.fasta	BML_collection
Streptococcus_pneumoniae_PCS8106_3162.fna	Streptococcus pneumoniae	Hit above threshold	0.9889118	0	656/1000	M17874_HUY4190A178_cleaned.fasta	BML_collection
Streptococcus_pneumoniae_SMRU1050_3857.fna	Streptococcus pneumoniae	Hit above threshold	0.9892164	0	663/1000	Streptococcus_pneumoniae_BHN418.fasta	ncbi_refseq
Escherichia_coli_2-052-05_S3_C1_95.fna	Escherichia coli	Hit above threshold	0.99399011	0	788/1000	Escherichia_coli_H7.fasta	ncbi_refseq
Escherichia_coli_UMDKSU-2014-5-610A_5003.fna	Escherichia coli	Hit above threshold	0.9957602	0	843/1000	Escherichia_coli_C3.fasta	ncbi_refseq
Escherichia_coli_EC4127_2836.fna	Escherichia coli	Hit above threshold	0.99891658	0	956/1000	Escherichia_coli_9000.fasta	ncbi_refseq
Streptococcus_pneumoniae_SMRU2439_7558.fna	Streptococcus pneumoniae	Hit above threshold	0.99750871	0	903/1000	Streptococcus_pneumoniae_SP64.fasta	ncbi_refseq
Streptococcus_pneumoniae_SMRU636_4501.fna	Streptococcus pneumoniae	Hit above threshold	0.99734162	0	897/1000	M26365_v0_PacBio.fasta	BML_collection
Escherichia_coli_FAP2_3016.fna	Escherichia coli	Hit above threshold	0.9891298	0	661/1000	Escherichia_coli_D3.fasta	ncbi_refseq
Streptococcus_pneumoniae_2842STDY5753511_2815.fna	Streptococcus pneumoniae	Hit above threshold	0.9899377	0	680/1000	M17888_HUY4190A180_cleaned.fasta	BML_collection
Escherichia_coli_FRIK2069_2310.fna	Escherichia coli	Hit above threshold	0.99791935	0	918/1000	Escherichia_coli_9000.fasta	ncbi_refseq
Escherichia_coli_upec-48_87.fna	Escherichia coli	Hit above threshold	0.99471901	0	810/1000	Escherichia_coli_SF-173.fasta	ncbi_refseq
Neisseria_meningitidis_H44_76_217.fna	Neisseria meningitidis	Hit above threshold	0.99850399	0	940/1000	M08865_HUY3758A22_cleaned.fasta	BML_collection
Streptococcus_pneumoniae_SMRU2343_7832.fna	Streptococcus pneumoniae	Hit above threshold	0.99047237	0	693/1000	M17874_HUY4190A178_cleaned.fasta	BML_collection
Listeria_monocytogenes_J1-220_122.fna	Listeria monocytogenes	Hit above threshold	0.999343846	0	973/1000	M13455_v0_PacBio.fasta	BML_collection
Listeria_monocytogenes_FSL_R8-8816_75.fna	Listeria monocytogenes	Hit above threshold	0.99711626	0	889/1000	Listeria_monocytogenes_CFSAN029793.fasta	ncbi_refseq
Escherichia_coli_6-175-07_S3_C3_4607.fna	Escherichia coli	Hit above threshold	0.99233014	0	741/1000	Escherichia_coli_D8.fasta	ncbi_refseq
Listeria_monocytogenes_FDA00008714_1212.fna	Listeria monocytogenes	Hit above threshold	0.9988144	0	952/1000	Listeria_monocytogenes_WSLC_1018.fasta	ncbi_refseq
Escherichia_coli_100100_867.fna	Escherichia coli	Hit above threshold	0.9841118	0	558/1000	Escherichia_coli_2013C-4465.fasta	ncbi_refseq
Escherichia_coli_6-537-08_S3_C3_1090.fna	Escherichia coli	Hit above threshold	0.99087416	0	703/1000	Escherichia_coli_H14.fasta	ncbi_refseq
Neisseria_meningitidis_70021_129.fna	Neisseria meningitidis	Hit above threshold	0.999093876	0	963/1000	M22437_v0_Illumina.fasta	BML_collection
Escherichia_coli_SF-313_942.fna	Escherichia coli	Hit above threshold	0.99529441	0	828/1000	Escherichia_coli_SF-173.fasta	ncbi_refseq
Streptococcus_pneumoniae_2245STDY5982746_4022.fna	Streptococcus pneumoniae	Hit above threshold	0.9899377	0	680/1000	M17888_HUY4190A180_cleaned.fasta	BML_collection
Escherichia_coli_2009C-4446_4258.fna	Escherichia coli	Hit above threshold	0.99711626	0	889/1000	Escherichia_coli_FORC_028.fasta	ncbi_refseq
Streptococcus_pneumoniae_SMRU2391_3548.fna	Streptococcus pneumoniae	Hit above threshold	0.9886914	0	651/1000	M16057_HUY4190A168_cleaned.fasta	BML_collection
Streptococcus_pneumoniae_SMRU745_5096.fna	Streptococcus pneumoniae	Hit above threshold	0.9884239	0	645/1000	M16808_v0_PacBio.fasta	BML_collection
Streptococcus_pneumoniae_SMRU2548_4822.fna	Streptococcus pneumoniae	Hit above threshold	0.99035024	0	690/1000	M26368_v0_PacBio.fasta	BML_collection
Streptococcus_pneumoniae_SMRU629_4829.fna	Streptococcus pneumoniae	Hit above threshold	0.99010371	0	684/1000	M26368_v0_PacBio.fasta	BML_collection
Streptococcus_pneumoniae_2842STDY5644545_6199.fna	Streptococcus pneumoniae	Hit above threshold	0.99612422	0	855/1000	Streptococcus_pneumoniae_BHN418.fasta	ncbi_refseq
Streptococcus_pneumoniae_2842STDY5644033_3635.fna	Streptococcus pneumoniae	Hit above threshold	0.9902684	0	688/1000	M17873_HUY4190A177_cleaned.fasta	BML_collection
Streptococcus_pneumoniae_LMG1048_4768.fna	Streptococcus pneumoniae	Hit above threshold	0.99621406	0	858/1000	Streptococcus_pneumoniae_SP64.fasta	ncbi_refseq
Streptococcus_pneumoniae_2842STDY5753483_4583.fna	Streptococcus pneumoniae	Hit above threshold	0.99039103	0	691/1000	M17873_HUY4190A177_cleaned.fasta	BML_collection
Streptococcus_pneumoniae_2842STDY5753274_6363.fna	Streptococcus pneumoniae	Hit above threshold	0.99824078	0	930/1000	M17872_HUY4190A176_cleaned.fasta	BML_collection
Streptococcus_pneumoniae_208_15_6527.fna	Streptococcus pneumoniae	Hit above threshold	0.99789228	0	917/1000	Streptococcus_pneumoniae_MNZ14.fasta	ncbi_refseq
Streptococcus_pneumoniae_R34-3212_4852.fna	Streptococcus pneumoniae	Hit above threshold	0.99736958	0	898/1000	M17874_HUY4190A178_cleaned.fasta	BML_collection
Escherichia_coli_402286_2169.fna	Escherichia coli	Hit above threshold	0.9882888	0	642/1000	Escherichia_coli_S1.fasta	ncbi_refseq
Streptococcus_pneumoniae_SMRU3154_5046.fna	Streptococcus pneumoniae	Hit above threshold	0.9896014	0	672/1000	Streptococcus_pneumoniae_BHN418.fasta	ncbi_refseq
Escherichia_coli_K6898_1837.fna	Escherichia coli	Hit above threshold	0.99191976	0	730/1000	Escherichia_coli_FORC_028.fasta	ncbi_refseq
Escherichia_coli_UMDKSU-2014-5-82A_4693.fna	Escherichia coli	Hit above threshold	0.99582139	0	845/1000	Escherichia_coli_C3.fasta	ncbi_refseq
Listeria_monocytogenes_ATCC_19117_404.fna	Listeria monocytogenes	Hit above threshold	0.9999523094	0	998/1000	M13455_v0_PacBio.fasta	BML_collection
Streptococcus_pneumoniae_SMRU1109_3304.fna	Streptococcus pneumoniae	Hit above threshold	0.9893455	0	666/1000	M16057_HUY4190A168_cleaned.fasta	BML_collection
Streptococcus_pneumoniae_SMRU3050_9208.fna	Streptococcus pneumoniae	Hit above threshold	0.99063406	0	697/1000	s_pneumoniae_R6_ref.fasta	ncbi_refseq
Streptococcus_pneumoniae_SMRU2460_5220.fna	Streptococcus pneumoniae	Hit above threshold	0.99683034	0	879/1000	M26365_v0_PacBio.fasta	BML_collection
Streptococcus_pneumoniae_2245STDY5608992_7894.fna	Streptococcus pneumoniae	Hit above threshold	0.99195743	0	731/1000	M17874_HUY4190A178_cleaned.fasta	BML_collection
Haemophilus_parainfluenzae_ATCC_33392_205.fna	Haemophilus parainfluenzae	Hit above threshold	0.999808374	0	992/1000	M11360_HUY3124A68_cleaned.fasta	BML_collection
Escherichia_coli_K1793_5375.fna	Escherichia coli	Hit above threshold	0.99818764	0	928/1000	Escherichia_coli_9000.fasta	ncbi_refseq
Escherichia_coli_D9_4923.fna	Escherichia coli	Hit above threshold	0.99225617	0	739/1000	Escherichia_coli_S3.fasta	ncbi_refseq
Neisseria_meningitidis_2842STDY5881190_432.fna	Neisseria meningitidis	Hit above threshold	0.999219342	0	968/1000	M21717_v0_PacBio.fasta	BML_collection
Streptococcus_pneumoniae_GA47210_8681.fna	Streptococcus pneumoniae	Hit above threshold	0.99221908	0	738/1000	Streptococcus_pneumoniae_BHN418.fasta	ncbi_refseq
Listeria_monocytogenes_LM605_1087.fna	Listeria monocytogenes	Hit above threshold	0.99429181	0	797/1000	Listeria_monocytogenes_CFSAN029793.fasta	ncbi_refseq
Streptococcus_pneumoniae_SMRU1863_6951.fna	Streptococcus pneumoniae	Hit above threshold	0.99680148	0	878/1000	Streptococcus_pneumoniae_SP64.fasta	ncbi_refseq
Streptococcus_pneumoniae_CH2105_3222.fna	Streptococcus pneumoniae	Hit above threshold	0.99122893	0	712/1000	M26368_v0_PacBio.fasta	BML_collection
Listeria_innocua_Clip11262_72701.fna	Listeria innocua	No hit above threshold from reference collection - Reporting Top RefSeq Hit	0.9867427	0	609/1000	Listeria_innocua_ATCC_33091	ncbi_refseq
Escherichia_coli_CVM_N36609PS_4541.fna	Escherichia coli	Hit above threshold	0.9819892	0	521/1000	Escherichia_coli_H14.fasta	ncbi_refseq
Escherichia_coli_St._Olav17_1758.fna	Escherichia coli	Hit above threshold	0.9879702	0	635/1000	Escherichia_coli_FORC_028.fasta	ncbi_refseq
Streptococcus_pneumoniae_SPN_17_7250.fna	Streptococcus pneumoniae	Hit above threshold	0.9890429	0	659/1000	Streptococcus_pneumoniae_SP49.fasta	ncbi_refseq
Escherichia_coli_AST_82_93.fna	Escherichia coli	Hit above threshold	0.99554434	0	836/1000	Escherichia_coli_ACN002.fasta	ncbi_refseq
Escherichia_coli_EC4421_1587.fna	Escherichia coli	Hit above threshold	0.999194327	0	967/1000	Escherichia_coli_9000.fasta	ncbi_refseq
Escherichia_coli_2011EL-2313_2225.fna	Escherichia coli	Hit above threshold	0.99884001	0	953/1000	Escherichia_coli_9000.fasta	ncbi_refseq
Streptococcus_pneumoniae_SMRU1428_7501.fna	Streptococcus pneumoniae	Hit above threshold	0.99095355	0	705/1000	M26368_v0_PacBio.fasta	BML_collection
Streptococcus_pneumoniae_SMRU1969_6071.fna	Streptococcus pneumoniae	Hit above threshold	0.9884239	0	645/1000	M17873_HUY4190A177_cleaned.fasta	BML_collection
Escherichia_coli_P02997067.6_625.fna	Escherichia coli	Hit above threshold	0.9892595	0	664/1000	Escherichia_coli_H10.fasta	ncbi_refseq
Streptococcus_pneumoniae_2245STDY5608977_5635.fna	Streptococcus pneumoniae	Hit above threshold	0.9916922	0	724/1000	M17874_HUY4190A178_cleaned.fasta	BML_collection
Escherichia_coli_VL128_4574.fna	Escherichia coli	Hit above threshold	0.99276802	0	753/1000	Escherichia_coli_CFSAN029787.fasta	ncbi_refseq
Streptococcus_pneumoniae_2842STDY5644040_7766.fna	Streptococcus pneumoniae	Hit above threshold	0.99221908	0	738/1000	M16057_HUY4190A168_cleaned.fasta	BML_collection
Escherichia_coli_DEC13B_4336.fna	Escherichia coli	Hit above threshold	0.99218192	0	737/1000	Escherichia_coli_M19.fasta	ncbi_refseq
Listeria_monocytogenes_CFSAN002314_37.fna	Listeria monocytogenes	Hit above threshold	0.99541981	0	832/1000	M13455_v0_PacBio.fasta	BML_collection
Streptococcus_pneumoniae_SMRU1074_5219.fna	Streptococcus pneumoniae	Hit above threshold	0.99708788	0	888/1000	Streptococcus_pneumoniae_SP64.fasta	ncbi_refseq
Streptococcus_pneumoniae_GA11304_8867.fna	Streptococcus pneumoniae	Hit above threshold	0.999516554	0	980/1000	M17867_HUY4190A172_cleaned.fasta	BML_collection
Streptococcus_pneumoniae_2842STDY5753289_4724.fna	Streptococcus pneumoniae	Hit above threshold	0.99837291	0	935/1000	M17868_HUY4190A173_cleaned.fasta	BML_collection
Streptococcus_pneumoniae_2842STDY5644502_2668.fna	Streptococcus pneumoniae	Hit above threshold	0.99051292	0	694/1000	M17873_HUY4190A177_cleaned.fasta	BML_collection
Neisseria_gonorrhoeae_GCGS161_894.fna	Neisseria gonorrhoeae	Hit above threshold	0.999808374	0	992/1000	Neisseria_gonorrhoeae_GCGS197.fasta	ncbi_refseq
Streptococcus_pneumoniae_SMRU1904_3475.fna	Streptococcus pneumoniae	Hit above threshold	0.9894312	0	668/1000	Streptococcus_pneumoniae_BHN418.fasta	ncbi_refseq
Listeria_monocytogenes_n_a_338.fna	Listeria monocytogenes	Hit above threshold	0.99717288	0	891/1000	Listeria_monocytogenes_N1-011A.fasta	ncbi_refseq
Streptococcus_pneumoniae_2245STDY5819542_2773.fna	Streptococcus pneumoniae	Hit above threshold	0.99095355	0	705/1000	M17873_HUY4190A177_cleaned.fasta	BML_collection
Escherichia_coli_015PP2015_2633.fna	Escherichia coli	Hit above threshold	0.99504094	0	820/1000	Escherichia_coli_H3.fasta	ncbi_refseq
Streptococcus_pneumoniae_MMC_B05_9476.fna	Streptococcus pneumoniae	Hit above threshold	0.99594315	0	849/1000	M17888_HUY4190A180_cleaned.fasta	BML_collection
Streptococcus_pneumoniae_Hermans-650_7182.fna	Streptococcus pneumoniae	Hit above threshold	0.9896438	0	673/1000	s_pneumoniae_R6_ref.fasta	ncbi_refseq
Streptococcus_pneumoniae_0107_9769.fna	Streptococcus pneumoniae	Hit above threshold	0.99642192	0	865/1000	Streptococcus_pneumoniae_1719.fasta	ncbi_refseq
Streptococcus_pneumoniae_SMRU1948_3650.fna	Streptococcus pneumoniae	Hit above threshold	0.99697389	0	884/1000	Streptococcus_pneumoniae_SP64.fasta	ncbi_refseq
Streptococcus_pneumoniae_SMRU1677_7334.fna	Streptococcus pneumoniae	Hit above threshold	0.99022735	0	687/1000	s_pneumoniae_R6_ref.fasta	ncbi_refseq
Streptococcus_pneumoniae_108480_4017.fna	Streptococcus pneumoniae	Hit above threshold	0.9893884	0	667/1000	M17874_HUY4190A178_cleaned.fasta	BML_collection
Escherichia_coli_AB42602061-isolate1_4888.fna	Escherichia coli	Hit above threshold	0.9818083	0	518/1000	Escherichia_coli_C4.fasta	ncbi_refseq
Escherichia_coli_P0298942.10_5403.fna	Escherichia coli	Hit above threshold	0.9890864	0	660/1000	Escherichia_coli_H1827_12.fasta	ncbi_refseq
Neisseria_gonorrhoeae_GCGS187_882.fna	Neisseria gonorrhoeae	Hit above threshold	0.999144179	0	965/1000	Neisseria_gonorrhoeae_NCCP11945.fasta	ncbi_refseq
Streptococcus_pneumoniae_SMRU2825_2967.fna	Streptococcus pneumoniae	Hit above threshold	0.99808084	0	924/1000	Streptococcus_pneumoniae_MNZ14.fasta	ncbi_refseq
Escherichia_coli_BIDMC105_2096.fna	Escherichia coli	Hit above threshold	0.9856973	0	588/1000	Escherichia_coli_NGF1.fasta	ncbi_refseq
Escherichia_coli_06-3325_773.fna	Escherichia coli	Hit above threshold	0.9965396	0	869/1000	Escherichia_coli_FORC_028.fasta	ncbi_refseq
Listeria_monocytogenes_NRRL_B-33367_1086.fna	Listeria monocytogenes	Hit above threshold	0.9856973	0	588/1000	Listeria_monocytogenes_WSLC_1019.fasta	ncbi_refseq
Neisseria_gonorrhoeae_GCGS096_1211.fna	Neisseria gonorrhoeae	Hit above threshold	0.998161	0	927/1000	Neisseria_gonorrhoeae_GCGS197.fasta	ncbi_refseq
Streptococcus_pneumoniae_GA47439_7963.fna	Streptococcus pneumoniae	Hit above threshold	0.99111138	0	709/1000	M17874_HUY4190A178_cleaned.fasta	BML_collection
Neisseria_meningitidis_1210_NMEN_138.fna	Neisseria subflava	Hit above threshold	0.9808819	0	503/1000	C2008001664.fasta	MN_lab
Streptococcus_pneumoniae_2842STDY5644181_4137.fna	Streptococcus pneumoniae	Hit above threshold	0.99067428	0	698/1000	s_pneumoniae_R6_ref.fasta	ncbi_refseq
Streptococcus_pneumoniae_SMRU1333_6520.fna	Streptococcus pneumoniae	Hit above threshold	0.9898959	0	679/1000	s_pneumoniae_R6_ref.fasta	ncbi_refseq
Listeria_monocytogenes_A54_284.fna	Listeria monocytogenes	Hit above threshold	0.99939338	0	975/1000	Listeria_monocytogenes_HPB913.fasta	ncbi_refseq
Listeria_monocytogenes_CFSAN010068_756.fna	Listeria monocytogenes	Hit above threshold	0.99802718	0	922/1000	Listeria_monocytogenes_CFSAN029793.fasta	ncbi_refseq
Streptococcus_pneumoniae_SMRU3051_8781.fna	Streptococcus pneumoniae	Hit above threshold	0.9888679	0	655/1000	M17874_HUY4190A178_cleaned.fasta	BML_collection
Streptococcus_pneumoniae_NT_110_58_4671.fna	Streptococcus pneumoniae	Hit above threshold	0.99800029	0	921/1000	Streptococcus_pneumoniae_1719.fasta	ncbi_refseq
Escherichia_coli_LCT-ECG001_1112.fna	Escherichia coli	Hit above threshold	0.99378621	0	782/1000	Escherichia_coli_MGY.fasta	ncbi_refseq
Streptococcus_pneumoniae_0246_6716.fna	Streptococcus pneumoniae	Hit above threshold	0.99095355	0	705/1000	M17888_HUY4190A180_cleaned.fasta	BML_collection
Streptococcus_mitis_13_39_38927.fna	Streptococcus mitis	No hit above threshold from reference collection - Reporting Top RefSeq Hit	1.0	0	1000/1000	Streptococcus_mitis_13_39	ncbi_refseq
Neisseria_meningitidis_2842STDY5881241_410.fna	Neisseria meningitidis	Hit above threshold	0.99863404	0	945/1000	M38382_CHA4309A15_cleaned.fasta	BML_collection
Streptococcus_pneumoniae_SMRU2465_3312.fna	Streptococcus pneumoniae	Hit above threshold	0.99195743	0	731/1000	M17874_HUY4190A178_cleaned.fasta	BML_collection
Streptococcus_pneumoniae_SMRU1697_4609.fna	Streptococcus pneumoniae	Hit above threshold	0.99006233	0	683/1000	Streptococcus_pneumoniae_A66.fasta	ncbi_refseq
Streptococcus_pneumoniae_R34-3154_6407.fna	Streptococcus pneumoniae	Hit above threshold	0.99705946	0	887/1000	M17874_HUY4190A178_cleaned.fasta	BML_collection
Streptococcus_pneumoniae_23F_9862.fna	Streptococcus pneumoniae	Hit above threshold	0.99720112	0	892/1000	M26365_v0_PacBio.fasta	BML_collection
Streptococcus_pneumoniae_2842STDY5644202_5965.fna	Streptococcus pneumoniae	Hit above threshold	0.999269259	0	970/1000	M17888_HUY4190A180_cleaned.fasta	BML_collection
Neisseria_gonorrhoeae_GCGS089_1030.fna	Neisseria gonorrhoeae	Hit above threshold	0.999169272	0	966/1000	Neisseria_gonorrhoeae_NCCP11945.fasta	ncbi_refseq
Streptococcus_pneumoniae_SMRU2690_4649.fna	Streptococcus pneumoniae	Hit above threshold	0.9867427	0	609/1000	M17874_HUY4190A178_cleaned.fasta	BML_collection
Streptococcus_pneumoniae_GL3061_4864.fna	Streptococcus pneumoniae	Hit above threshold	0.9902684	0	688/1000	s_pneumoniae_R6_ref.fasta	ncbi_refseq
n_weaveri_0_.fna	Neisseria weaveri	Hit above threshold	0.999880504	0	995/1000	Neisseria_weaveri_LMG_5135.fasta	ncbi_refseq
Escherichia_coli_ED361_1515.fna	Escherichia coli	Hit above threshold	0.99429181	0	797/1000	Escherichia_coli_C3.fasta	ncbi_refseq
Streptococcus_pneumoniae_20007_5683.fna	Streptococcus pneumoniae	Hit above threshold	0.99685914	0	880/1000	M17874_HUY4190A178_cleaned.fasta	BML_collection
Streptococcus_pneumoniae_SMRU2419_6381.fna	Streptococcus pneumoniae	Hit above threshold	0.9885581	0	648/1000	M17888_HUY4190A180_cleaned.fasta	BML_collection
Streptococcus_pneumoniae_2842STDY5753422_9517.fna	Streptococcus pneumoniae	Hit above threshold	0.99361456	0	777/1000	M16057_HUY4190A168_cleaned.fasta	BML_collection
Escherichia_coli_14.3-R4_629.fna	Escherichia coli	Hit above threshold	0.9893884	0	667/1000	Escherichia_coli_MGY.fasta	ncbi_refseq
Streptococcus_pneumoniae_2842STDY5753408_8484.fna	Streptococcus pneumoniae	Hit above threshold	0.99347609	0	773/1000	M17874_HUY4190A178_cleaned.fasta	BML_collection
Streptococcus_pneumoniae_SMRU2896_2725.fna	Streptococcus pneumoniae	Hit above threshold	0.9898122	0	677/1000	M17868_HUY4190A173_cleaned.fasta	BML_collection
Streptococcus_pneumoniae_A31265_8064.fna	Streptococcus pneumoniae	Hit above threshold	0.9897282	0	675/1000	s_pneumoniae_R6_ref.fasta	ncbi_refseq
Streptococcus_pneumoniae_SMRU1329_9586.fna	Streptococcus pneumoniae	Hit above threshold	0.99717288	0	891/1000	M26365_v0_PacBio.fasta	BML_collection
Streptococcus_pneumoniae_2690STDY5561709_9605.fna	Streptococcus pneumoniae	Hit above threshold	0.9999044753	0	996/1000	Streptococcus_pneumoniae_BHN418.fasta	ncbi_refseq
Streptococcus_pneumoniae_14_5589.fna	Streptococcus pneumoniae	Hit above threshold	0.99079445	0	701/1000	M16057_HUY4190A168_cleaned.fasta	BML_collection
Neisseria_meningitidis_2842STDY5881452_17.fna	Neisseria meningitidis	Hit above threshold	0.99770158	0	910/1000	M39089_S22_cleaned.fasta	BML_collection
Streptococcus_pneumoniae_SMRU673_2808.fna	Streptococcus pneumoniae	Hit above threshold	0.99731361	0	896/1000	Streptococcus_pneumoniae_SP64.fasta	ncbi_refseq
Listeria_monocytogenes_FSL_R8-5686_62.fna	Listeria monocytogenes	Hit above threshold	0.9973975	0	899/1000	Listeria_monocytogenes_CFSAN029793.fasta	ncbi_refseq
Escherichia_coli_E._coli_316.fna	Escherichia coli	Hit above threshold	0.99800029	0	921/1000	Escherichia_coli_FORC_028.fasta	ncbi_refseq
Listeria_monocytogenes_PNUSAL000474_857.fna	Listeria monocytogenes	Hit above threshold	0.999119047	0	964/1000	Listeria_monocytogenes_WSLC_1018.fasta	ncbi_refseq
Escherichia_coli_UMDKSU-2014-5-288B_1255.fna	Escherichia coli	Hit above threshold	0.99600371	0	851/1000	Escherichia_coli_C3.fasta	ncbi_refseq
Neisseria_meningitidis_NM27_260.fna	Neisseria meningitidis	Hit above threshold	0.99834657	0	934/1000	M22838_HUY1102A26_cleaned.fasta	BML_collection
Streptococcus_pneumoniae_SMRU2024_4036.fna	Streptococcus pneumoniae	Hit above threshold	0.9898541	0	678/1000	M17873_HUY4190A177_cleaned.fasta	BML_collection
Neisseria_meningitidis_2842STDY5881456_757.fna	Neisseria meningitidis	Hit above threshold	0.99837291	0	935/1000	M29733_S17_cleaned.fasta	BML_collection
Escherichia_coli_blood-08-0379_4697.fna	Escherichia coli	Hit above threshold	0.99538854	0	831/1000	M16807_v0_PacBio.fasta	BML_collection
Escherichia_coli_UMDKSU-2013-3-331C_4112.fna	Escherichia coli	Hit above threshold	0.99548219	0	834/1000	Escherichia_coli_C3.fasta	ncbi_refseq
Escherichia_coli_GN02270_3965.fna	Escherichia coli	Hit above threshold	0.9852335	0	579/1000	Escherichia_coli_C4.fasta	ncbi_refseq
Streptococcus_pneumoniae_30949_9930.fna	Streptococcus pneumoniae	Hit above threshold	0.986888	0	612/1000	M17870_HUY4190A175_cleaned.fasta	BML_collection
Escherichia_coli_2010C-4799_1297.fna	Escherichia coli	Hit above threshold	0.99284004	0	755/1000	Escherichia_coli_FORC_028.fasta	ncbi_refseq
Escherichia_coli_CFSAN026804_2404.fna	Escherichia coli	Hit above threshold	0.984384	0	563/1000	Escherichia_coli_9000.fasta	ncbi_refseq
Escherichia_coli_VL2874_633.fna	Escherichia coli	Hit above threshold	0.99478386	0	812/1000	Escherichia_coli_MGY.fasta	ncbi_refseq
Escherichia_coli_2011EL-2099_38.fna	Escherichia coli	Hit above threshold	0.99850399	0	940/1000	Escherichia_coli_9000.fasta	ncbi_refseq
Neisseria_gonorrhoeae_GCGS185_1110.fna	Neisseria gonorrhoeae	Hit above threshold	0.999119047	0	964/1000	Neisseria_gonorrhoeae_NCCP11945.fasta	ncbi_refseq
Streptococcus_pneumoniae_GA19451_9383.fna	Streptococcus pneumoniae	Hit above threshold	0.99837291	0	935/1000	Streptococcus_pneumoniae_SP64.fasta	ncbi_refseq
Escherichia_coli_STEC_563_5101.fna	Escherichia coli	Hit above threshold	0.99783802	0	915/1000	Escherichia_coli_FORC_028.fasta	ncbi_refseq
Escherichia_coli_VL2810_3523.fna	Escherichia coli	Hit above threshold	0.99425853	0	796/1000	Escherichia_coli_H7.fasta	ncbi_refseq
Escherichia_coli_UMDKSU-2013-3-416C_1406.fna	Escherichia coli	Hit above threshold	0.99107204	0	708/1000	Escherichia_coli_S42.fasta	ncbi_refseq
Streptococcus_pneumoniae_12985-6A_6606.fna	Streptococcus pneumoniae	Hit above threshold	0.9881983	0	640/1000	M17888_HUY4190A180_cleaned.fasta	BML_collection
Haemophilus_influenzae_2842STDY5882057_122.fna	Haemophilus influenzae	Hit above threshold	0.99750871	0	903/1000	Haemophilus_influenzae_10810.fasta	ncbi_refseq
Escherichia_coli_RS76_793.fna	Escherichia coli	Hit above threshold	0.99770158	0	910/1000	Escherichia_coli_H1827_12.fasta	ncbi_refseq
Streptococcus_pneumoniae_2842STDY5643822_5261.fna	Streptococcus pneumoniae	Hit above threshold	0.9898959	0	679/1000	M17888_HUY4190A180_cleaned.fasta	BML_collection
Escherichia_coli_TY-2482_995.fna	Escherichia coli	Hit above threshold	0.99971169	0	988/1000	Escherichia_coli_GCF_000967155.2.fasta	ncbi_refseq
Streptococcus_pneumoniae_SMRU2115_7237.fna	Streptococcus pneumoniae	Hit above threshold	0.9898541	0	678/1000	M17873_HUY4190A177_cleaned.fasta	BML_collection
Escherichia_coli_DSM_30083_1172.fna	Escherichia coli	Hit above threshold	0.99484847	0	814/1000	Escherichia_coli_SF-173.fasta	ncbi_refseq
Streptococcus_pneumoniae_8_6176.fna	Streptococcus pneumoniae	Hit above threshold	0.99006233	0	683/1000	M17888_HUY4190A180_cleaned.fasta	BML_collection
Escherichia_coli_2011EL-1369-1_3996.fna	Escherichia coli	Hit above threshold	0.9965396	0	869/1000	Escherichia_coli_FORC_031.fasta	ncbi_refseq
Streptococcus_pneumoniae_GA04375_7882.fna	Streptococcus pneumoniae	Hit above threshold	0.99594315	0	849/1000	Streptococcus_pneumoniae_SP64.fasta	ncbi_refseq
Escherichia_coli_E._coli_297.fna	Escherichia coli	Hit above threshold	0.99800029	0	921/1000	Escherichia_coli_FORC_028.fasta	ncbi_refseq
Streptococcus_pneumoniae_type_strain:_N_5340.fna	Streptococcus pneumoniae	Hit above threshold	0.99010371	0	684/1000	M26368_v0_PacBio.fasta	BML_collection
Streptococcus_pneumoniae_SMRU2847_6689.fna	Streptococcus pneumoniae	Hit above threshold	0.99711626	0	889/1000	Streptococcus_pneumoniae_SP64.fasta	ncbi_refseq
Escherichia_coli_B107_3929.fna	Escherichia coli	Hit above threshold	0.99251381	0	746/1000	Escherichia_coli_MRSN346647.fasta	ncbi_refseq
Escherichia_coli_UCD-JA38_2918.fna	Escherichia coli	Hit above threshold	0.99488069	0	815/1000	Escherichia_coli_SF-173.fasta	ncbi_refseq
Streptococcus_pneumoniae_SMRU2265_9273.fna	Streptococcus pneumoniae	Hit above threshold	0.99014501	0	685/1000	M17873_HUY4190A177_cleaned.fasta	BML_collection
Streptococcus_pneumoniae_0206_6465.fna	Streptococcus pneumoniae	Hit above threshold	0.99783802	0	915/1000	Streptococcus_pneumoniae_MNZ14.fasta	ncbi_refseq
Escherichia_coli_2850400_343.fna	Escherichia coli	Hit above threshold	0.9896438	0	673/1000	Escherichia_coli_H14.fasta	ncbi_refseq
Streptococcus_pneumoniae_2690STDY5561847_2824.fna	Streptococcus pneumoniae	Hit above threshold	0.9999044753	0	996/1000	Streptococcus_pneumoniae_BHN418.fasta	ncbi_refseq
Streptococcus_pneumoniae_A31122_7259.fna	Streptococcus pneumoniae	Hit above threshold	0.9885581	0	648/1000	M17891_HUY4190A181_cleaned.fasta	BML_collection
Streptococcus_pneumoniae_23F_9869.fna	Streptococcus pneumoniae	Hit above threshold	0.99720112	0	892/1000	M26365_v0_PacBio.fasta	BML_collection
Streptococcus_pneumoniae_SMRU1202_3521.fna	Streptococcus pneumoniae	Hit above threshold	0.99014501	0	685/1000	M17888_HUY4190A180_cleaned.fasta	BML_collection
Escherichia_coli_62D3_4632.fna	Escherichia coli	Hit above threshold	0.9851813	0	578/1000	Escherichia_coli_ST648.fasta	ncbi_refseq
Streptococcus_pneumoniae_SMRU2382_4991.fna	Streptococcus pneumoniae	Hit above threshold	0.99142329	0	717/1000	M17874_HUY4190A178_cleaned.fasta	BML_collection
Escherichia_coli_401909_843.fna	Escherichia coli	Hit above threshold	0.99591279	0	848/1000	Escherichia_coli_ACN002.fasta	ncbi_refseq
Streptococcus_pneumoniae_2245STDY5608969_8249.fna	Streptococcus pneumoniae	Hit above threshold	0.99043174	0	692/1000	s_pneumoniae_R6_ref.fasta	ncbi_refseq
Escherichia_coli_K2188_2351.fna	Escherichia coli	Hit above threshold	0.99842547	0	937/1000	Escherichia_coli_9000.fasta	ncbi_refseq
Streptococcus_pneumoniae_PNI0159_5786.fna	Streptococcus pneumoniae	Hit above threshold	0.99896744	0	958/1000	M23734_v0_PacBio.fasta	BML_collection
Escherichia_coli_500864_aEPEC_1129.fna	Escherichia coli	Hit above threshold	0.99775629	0	912/1000	Escherichia_coli_S50.fasta	ncbi_refseq
Neisseria_gonorrhoeae_USO_05BE11-020_1037.fna	Neisseria gonorrhoeae	Hit above threshold	0.999169272	0	966/1000	Neisseria_gonorrhoeae_NCCP11945.fasta	ncbi_refseq
Escherichia_coli_swine54_2978.fna	Escherichia coli	Hit above threshold	0.987128	0	617/1000	Escherichia_coli_WCHEC1613.fasta	ncbi_refseq
Streptococcus_pneumoniae_2070425_4733.fna	Streptococcus pneumoniae	Hit above threshold	0.99770158	0	910/1000	M17868_HUY4190A173_cleaned.fasta	BML_collection
Streptococcus_pneumoniae_SMRU830_6846.fna	Streptococcus pneumoniae	Hit above threshold	0.9861015	0	596/1000	Streptococcus_pneumoniae_SP64.fasta	ncbi_refseq
Streptococcus_pneumoniae_type_strain:_N_5391.fna	Streptococcus pneumoniae	Hit above threshold	0.99010371	0	684/1000	M26368_v0_PacBio.fasta	BML_collection
Streptococcus_pneumoniae_MD670_8931.fna	Streptococcus pneumoniae	Hit above threshold	0.99075448	0	700/1000	M17874_HUY4190A178_cleaned.fasta	BML_collection
Streptococcus_pneumoniae_19F_4893.fna	Streptococcus pseudopneumoniae	No hit above threshold from reference collection - Reporting Top RefSeq Hit	0.9503546	0	214/1000	Streptococcus_pseudopneumoniae_1321	ncbi_refseq
Streptococcus_pneumoniae_SMRU2527_4626.fna	Streptococcus pneumoniae	Hit above threshold	0.99063406	0	697/1000	M26368_v0_PacBio.fasta	BML_collection
Listeria_monocytogenes_2842STDY5753923_798.fna	Listeria monocytogenes	Hit above threshold	0.999735916	0	989/1000	M13455_v0_PacBio.fasta	BML_collection
Haemophilus_influenzae_1104_7.fna	Haemophilus influenzae	Hit above threshold	0.9999284103	0	997/1000	Haemophilus_influenzae_411.fasta	ncbi_refseq
Neisseria_elongata_ATCC_29315_1250.fna	Neisseria elongata	Hit above threshold	0.9672773	0	336/1000	C2011003085.fasta	MN_lab
Streptococcus_pneumoniae_SMRU1617_4019.fna	Streptococcus pneumoniae	Hit above threshold	0.9890864	0	660/1000	M23734_v0_PacBio.fasta	BML_collection
Streptococcus_pneumoniae_BR1085_6155.fna	Streptococcus pneumoniae	Hit above threshold	0.99845168	0	938/1000	M17868_HUY4190A173_cleaned.fasta	BML_collection
Neisseria_meningitidis_Nm6756_530.fna	Neisseria meningitidis	Hit above threshold	0.999169272	0	966/1000	M38522_S14_cleaned.fasta	BML_collection
Escherichia_coli_KTE200_907.fna	Escherichia coli	Hit above threshold	0.9860012	0	594/1000	Escherichia_coli_C4.fasta	ncbi_refseq
Listeria_monocytogenes_BCW_2422_288.fna	Listeria monocytogenes	Hit above threshold	0.99603392	0	852/1000	Listeria_monocytogenes_WSLC_1018.fasta	ncbi_refseq
Streptococcus_pneumoniae_SMRU1315_7074.fna	Streptococcus pneumoniae	Hit above threshold	0.99778358	0	913/1000	M26365_v0_PacBio.fasta	BML_collection
Listeria_monocytogenes_NRRL_B-57063_559.fna	Listeria monocytogenes	Hit above threshold	0.9847596	0	570/1000	Listeria_monocytogenes_WSLC_1019.fasta	ncbi_refseq
Streptococcus_pneumoniae_SMRU1991_4008.fna	Streptococcus pneumoniae	Hit above threshold	0.99047237	0	693/1000	M17888_HUY4190A180_cleaned.fasta	BML_collection
Escherichia_coli_GN05443_1828.fna	Escherichia coli	Hit above threshold	0.9988144	0	952/1000	Escherichia_coli_ZH193.fasta	ncbi_refseq
Haemophilus_influenzae_2842STDY5882048_90.fna	Haemophilus influenzae	Hit above threshold	0.9975364	0	904/1000	Haemophilus_influenzae_10810.fasta	ncbi_refseq
Neisseria_gonorrhoeae_GCGS231_903.fna	Neisseria gonorrhoeae	Hit above threshold	0.999169272	0	966/1000	Neisseria_gonorrhoeae_NCCP11945.fasta	ncbi_refseq
Escherichia_coli_STEC_2980_2435.fna	Escherichia coli	Hit above threshold	0.9888679	0	655/1000	Escherichia_coli_H10.fasta	ncbi_refseq
Streptococcus_pneumoniae_CLG4_8696.fna	Streptococcus pneumoniae	Hit above threshold	0.99051292	0	694/1000	M17891_HUY4190A181_cleaned.fasta	BML_collection
Escherichia_coli_E._coli_ErtS_3908.fna	Escherichia coli	Hit above threshold	0.99786517	0	916/1000	Escherichia_coli_ZH193.fasta	ncbi_refseq
Streptococcus_pneumoniae_30024_7610.fna	Streptococcus pneumoniae	Hit above threshold	0.99095355	0	705/1000	M16057_HUY4190A168_cleaned.fasta	BML_collection
Streptococcus_pneumoniae_BR1008_5166.fna	Streptococcus pneumoniae	Hit above threshold	0.9898959	0	679/1000	M17891_HUY4190A181_cleaned.fasta	BML_collection
Escherichia_coli_CFSAN026806_98.fna	Escherichia coli	Hit above threshold	0.99067428	0	698/1000	Escherichia_coli_2009C-3133.fasta	ncbi_refseq
Neisseria_meningitidis_2842STDY5881587_273.fna	Neisseria meningitidis	Hit above threshold	0.99781082	0	914/1000	M39089_S22_cleaned.fasta	BML_collection
Neisseria_gonorrhoeae_GCGS100_933.fna	Neisseria gonorrhoeae	Hit above threshold	0.99839921	0	936/1000	Neisseria_gonorrhoeae_NCCP11945.fasta	ncbi_refseq
Streptococcus_pneumoniae_R34-3151_3688.fna	Streptococcus pneumoniae	Hit above threshold	0.9896014	0	672/1000	s_pneumoniae_R6_ref.fasta	ncbi_refseq
Escherichia_coli_DH1_5247.fna	Escherichia coli	Hit above threshold	0.999808374	0	992/1000	Escherichia_coli_MGY.fasta	ncbi_refseq
Streptococcus_pneumoniae_28F_4484.fna	Streptococcus pneumoniae	Hit above threshold	0.9896014	0	672/1000	M23734_v0_PacBio.fasta	BML_collection
Neisseria_meningitidis_2842STDY5881161_666.fna	Neisseria meningitidis	Hit above threshold	0.99865993	0	946/1000	M29733_S17_cleaned.fasta	BML_collection
Escherichia_coli_E1_511.fna	Escherichia coli	Hit above threshold	0.99305445	0	761/1000	Escherichia_coli_MGY.fasta	ncbi_refseq
Listeria_monocytogenes_OLM_10_973.fna	Listeria monocytogenes	Hit above threshold	0.99941809	0	976/1000	Listeria_monocytogenes_WSLC_1018.fasta	ncbi_refseq
Neisseria_meningitidis_2842STDY5881403_662.fna	Neisseria meningitidis	Hit above threshold	0.99853008	0	941/1000	M29733_S17_cleaned.fasta	BML_collection
Streptococcus_pneumoniae_2842STDY5753378_6774.fna	Streptococcus pneumoniae	Hit above threshold	0.9898541	0	678/1000	s_pneumoniae_R6_ref.fasta	ncbi_refseq
Streptococcus_pneumoniae_ND6022_7511.fna	Streptococcus pneumoniae	Hit above threshold	0.99821423	0	929/1000	M17874_HUY4190A178_cleaned.fasta	BML_collection
Streptococcus_pneumoniae_2842STDY5643685_3454.fna	Streptococcus pneumoniae	Hit above threshold	0.9898122	0	677/1000	s_pneumoniae_R6_ref.fasta	ncbi_refseq
Streptococcus_pneumoniae_19F_4916.fna	Streptococcus pseudopneumoniae	No hit above threshold from reference collection - Reporting Top RefSeq Hit	0.9503546	0	214/1000	Streptococcus_pseudopneumoniae_1321	ncbi_refseq
Escherichia_coli_688_ECOL_4362.fna	Escherichia coli	Hit above threshold	0.9851813	0	578/1000	Escherichia_coli_ST648.fasta	ncbi_refseq
Streptococcus_pneumoniae_2245STDY5819582_6408.fna	Streptococcus pneumoniae	Hit above threshold	0.99022735	0	687/1000	M17873_HUY4190A177_cleaned.fasta	BML_collection
Streptococcus_pneumoniae_9N_3256.fna	Streptococcus pneumoniae	Hit above threshold	0.99157741	0	721/1000	s_pneumoniae_R6_ref.fasta	ncbi_refseq
Streptococcus_pneumoniae_SMRU685_5919.fna	Streptococcus pneumoniae	Hit above threshold	0.989686	0	674/1000	s_pneumoniae_R6_ref.fasta	ncbi_refseq
Escherichia_coli_2011C-3537_4319.fna	Escherichia coli	Hit above threshold	0.9886026	0	649/1000	Escherichia_coli_CFSAN004176.fasta	ncbi_refseq
Escherichia_coli_EC4191_2510.fna	Escherichia coli	Hit above threshold	0.99876307	0	950/1000	Escherichia_coli_9000.fasta	ncbi_refseq
Escherichia_coli_CFSAN026839_4874.fna	Escherichia coli	Hit above threshold	0.99333659	0	769/1000	Escherichia_coli_FORC_028.fasta	ncbi_refseq
Escherichia_coli_102265_18.fna	Escherichia coli	Hit above threshold	0.99519978	0	825/1000	Escherichia_coli_ACN002.fasta	ncbi_refseq
Streptococcus_pneumoniae_Hermans-284_4772.fna	Streptococcus pneumoniae	Hit above threshold	0.99210738	0	735/1000	M16057_HUY4190A168_cleaned.fasta	BML_collection
Escherichia_coli_CVM_N36401PS_29.fna	Escherichia coli	Hit above threshold	0.9899377	0	680/1000	Escherichia_coli_S1.fasta	ncbi_refseq
Escherichia_coli_501016_1614.fna	Escherichia coli	Hit above threshold	0.99188202	0	729/1000	Escherichia_coli_MGY.fasta	ncbi_refseq
Streptococcus_pneumoniae_2842STDY5643967_9560.fna	Streptococcus pneumoniae	Hit above threshold	0.9899793	0	681/1000	s_pneumoniae_R6_ref.fasta	ncbi_refseq
Escherichia_coli_RL465_4766.fna	Escherichia coli	Hit above threshold	0.99405758	0	790/1000	Escherichia_coli_ACN002.fasta	ncbi_refseq
Streptococcus_pneumoniae_NTPn_18_6956.fna	Streptococcus pneumoniae	Hit above threshold	0.99566801	0	840/1000	M23734_v0_PacBio.fasta	BML_collection
Escherichia_coli_UMEA_3336-1_1743.fna	Escherichia coli	Hit above threshold	0.99419179	0	794/1000	Escherichia_coli_S50.fasta	ncbi_refseq
Escherichia_coli_upec-225_3058.fna	Escherichia coli	Hit above threshold	0.99781082	0	914/1000	Escherichia_coli_K-15KW01.fasta	ncbi_refseq
Streptococcus_pneumoniae_SMRU791_6413.fna	Streptococcus pneumoniae	Hit above threshold	0.989686	0	674/1000	M17873_HUY4190A177_cleaned.fasta	BML_collection
Streptococcus_pneumoniae_PT8094_8145.fna	Streptococcus pneumoniae	Hit above threshold	0.9898541	0	678/1000	M17888_HUY4190A180_cleaned.fasta	BML_collection
Streptococcus_pneumoniae_9602+15128_7000.fna	Streptococcus pneumoniae	Hit above threshold	0.99781082	0	914/1000	M17867_HUY4190A172_cleaned.fasta	BML_collection
Escherichia_coli_36348_5410.fna	Escherichia coli	Hit above threshold	0.99323128	0	766/1000	Escherichia_coli_FORC_028.fasta	ncbi_refseq
Streptococcus_pneumoniae_SMRU1572_2549.fna	Streptococcus pneumoniae	Hit above threshold	0.9897282	0	675/1000	Streptococcus_pneumoniae_SP64.fasta	ncbi_refseq
Streptococcus_pneumoniae_08B08622_2625.fna	Streptococcus pneumoniae	Hit above threshold	0.99624391	0	859/1000	Streptococcus_pneumoniae_SP64.fasta	ncbi_refseq
Streptococcus_pneumoniae_ND6010_7210.fna	Streptococcus pneumoniae	Hit above threshold	0.999735916	0	989/1000	Streptococcus_pneumoniae_SP64.fasta	ncbi_refseq
Streptococcus_pneumoniae_SMRU2074_9665.fna	Streptococcus pneumoniae	Hit above threshold	0.9888239	0	654/1000	M16808_v0_PacBio.fasta	BML_collection
n_lactamica_121_.fna	Neisseria lactamica	Hit above threshold	0.9891298	0	661/1000	Neisseria_lactamica_020-06.fasta	ncbi_refseq
Streptococcus_pneumoniae_6B_8234.fna	Streptococcus pneumoniae	Hit above threshold	0.99221908	0	738/1000	M17867_HUY4190A172_cleaned.fasta	BML_collection
Neisseria_meningitidis_NM2808_100.fna	Neisseria meningitidis	Hit above threshold	0.99871158	0	948/1000	M14418_S17_cleaned.fasta	BML_collection
Streptococcus_pneumoniae_SMRU1130_7392.fna	Streptococcus pneumoniae	Hit above threshold	0.9890429	0	659/1000	M26368_v0_PacBio.fasta	BML_collection
Streptococcus_pneumoniae_SMRU1316_6375.fna	Streptococcus pneumoniae	Hit above threshold	0.9892595	0	664/1000	Streptococcus_pneumoniae_BHN418.fasta	ncbi_refseq
Streptococcus_pneumoniae_PCS8235_7681.fna	Streptococcus pneumoniae	Hit above threshold	0.9893884	0	667/1000	M17891_HUY4190A181_cleaned.fasta	BML_collection
Streptococcus_pneumoniae_BHN646_2614.fna	Streptococcus pneumoniae	Hit above threshold	0.999467397	0	978/1000	M17888_HUY4190A180_cleaned.fasta	BML_collection
Escherichia_coli_CFSAN026773_3339.fna	Escherichia coli	Hit above threshold	0.99173031	0	725/1000	Escherichia_coli_FORC_041.fasta	ncbi_refseq
Streptococcus_pneumoniae_ND6121_9546.fna	Streptococcus pneumoniae	Hit above threshold	0.9974532	0	901/1000	M17874_HUY4190A178_cleaned.fasta	BML_collection
Streptococcus_pneumoniae_2842STDY5753395_4154.fna	Streptococcus pneumoniae	Hit above threshold	0.9899377	0	680/1000	M17888_HUY4190A180_cleaned.fasta	BML_collection
Escherichia_coli_552_855.fna	Escherichia coli	Hit above threshold	0.9890429	0	659/1000	Escherichia_coli_WCHEC1613.fasta	ncbi_refseq
Escherichia_coli_upec-129_2515.fna	Escherichia coli	Hit above threshold	0.99818764	0	928/1000	Escherichia_coli_SF-173.fasta	ncbi_refseq
Streptococcus_pneumoniae_7533-05_7793.fna	Streptococcus pneumoniae	Hit above threshold	0.999880504	0	995/1000	Streptococcus_pneumoniae_SP64.fasta	ncbi_refseq
Streptococcus_pneumoniae_SMRU1159_9485.fna	Streptococcus pneumoniae	Hit above threshold	0.9893455	0	666/1000	M17877_HUY4190A179_cleaned.fasta	BML_collection
Streptococcus_pneumoniae_2842STDY5644252_6709.fna	Streptococcus pneumoniae	Hit above threshold	0.99680148	0	878/1000	Streptococcus_pneumoniae_BHN418.fasta	ncbi_refseq
Escherichia_coli_blood-B11-136_5381.fna	Escherichia coli	Hit above threshold	0.99802718	0	922/1000	Escherichia_coli_ZH193.fasta	ncbi_refseq
Streptococcus_pneumoniae_SMRU2766_9787.fna	Streptococcus pneumoniae	Hit above threshold	0.9898959	0	679/1000	M26368_v0_PacBio.fasta	BML_collection
Escherichia_coli_511_2897.fna	Escherichia coli	Hit above threshold	0.9896014	0	672/1000	Escherichia_coli_H10.fasta	ncbi_refseq
Neisseria_meningitidis_2842STDY5881397_687.fna	Neisseria meningitidis	Hit above threshold	0.9971446	0	890/1000	M29259_CHA4002A10_cleaned.fasta	BML_collection
Streptococcus_pneumoniae_2245STDY5819524_7620.fna	Streptococcus pneumoniae	Hit above threshold	0.99705946	0	887/1000	M17874_HUY4190A178_cleaned.fasta	BML_collection
Listeria_monocytogenes_n_a_328.fna	Listeria monocytogenes	Hit above threshold	0.99717288	0	891/1000	Listeria_monocytogenes_N1-011A.fasta	ncbi_refseq
Streptococcus_pneumoniae_OXC141_3897.fna	Streptococcus pneumoniae	Hit above threshold	0.999565561	0	982/1000	M17888_HUY4190A180_cleaned.fasta	BML_collection
Streptococcus_pneumoniae_SMRU2977_4758.fna	Streptococcus pneumoniae	Hit above threshold	0.99759164	0	906/1000	Streptococcus_pneumoniae_SP64.fasta	ncbi_refseq
Streptococcus_pneumoniae_2842STDY5753166_8074.fna	Streptococcus pneumoniae	Hit above threshold	0.99354545	0	775/1000	M16057_HUY4190A168_cleaned.fasta	BML_collection
Escherichia_coli_12_3961.fna	Escherichia coli	Hit above threshold	0.99018622	0	686/1000	Escherichia_coli_H3.fasta	ncbi_refseq
Streptococcus_pneumoniae_Hermans-486_5933.fna	Streptococcus pneumoniae	Hit above threshold	0.99797335	0	920/1000	M17872_HUY4190A176_cleaned.fasta	BML_collection
Streptococcus_pneumoniae_SMRU1827_8532.fna	Streptococcus pneumoniae	Hit above threshold	0.9895165	0	670/1000	M16057_HUY4190A168_cleaned.fasta	BML_collection
Streptococcus_pneumoniae_95344_9587.fna	Streptococcus pneumoniae	Hit above threshold	0.99700246	0	885/1000	M17874_HUY4190A178_cleaned.fasta	BML_collection
Streptococcus_pneumoniae_SMRU1403_2763.fna	Streptococcus pneumoniae	Hit above threshold	0.99691662	0	882/1000	Streptococcus_pneumoniae_SP64.fasta	ncbi_refseq
Streptococcus_pneumoniae_35F_3100.fna	Streptococcus pneumoniae	Hit above threshold	0.9897282	0	675/1000	M17873_HUY4190A177_cleaned.fasta	BML_collection
Neisseria_meningitidis_100601_765.fna	Neisseria meningitidis	Hit above threshold	0.99265949	0	750/1000	M25159_HUY2364A87_cleaned.fasta	BML_collection
Streptococcus_pneumoniae_SMRU974_4138.fna	Streptococcus pneumoniae	Hit above threshold	0.9866941	0	608/1000	M17888_HUY4190A180_cleaned.fasta	BML_collection
Streptococcus_pneumoniae_15B_5030.fna	Streptococcus pneumoniae	Hit above threshold	0.9893884	0	667/1000	s_pneumoniae_R6_ref.fasta	ncbi_refseq
Listeria_monocytogenes_MQ130058_714.fna	Listeria monocytogenes	Hit above threshold	0.99510464	0	822/1000	M13455_v0_PacBio.fasta	BML_collection
Escherichia_coli_ATCC_BAA-2196_5162.fna	Escherichia coli	Hit above threshold	0.99775629	0	912/1000	Escherichia_coli_FORC_028.fasta	ncbi_refseq
Streptococcus_pneumoniae_2842STDY5644399_5772.fna	Streptococcus pneumoniae	Hit above threshold	0.99354545	0	775/1000	M16057_HUY4190A168_cleaned.fasta	BML_collection
Listeria_monocytogenes_BCW_4782_412.fna	Listeria monocytogenes	Hit above threshold	0.999784258	0	991/1000	Listeria_monocytogenes_HPB913.fasta	ncbi_refseq
Listeria_monocytogenes_MOD1_LS990_683.fna	Listeria monocytogenes	Hit above threshold	0.99579082	0	844/1000	M13455_v0_PacBio.fasta	BML_collection
Streptococcus_pneumoniae_2842STDY5643770_5657.fna	Streptococcus pneumoniae	Hit above threshold	0.9898122	0	677/1000	s_pneumoniae_R6_ref.fasta	ncbi_refseq
Escherichia_coli_NA703_1341.fna	Escherichia coli	Hit above threshold	0.99134578	0	715/1000	Escherichia_coli_MGY.fasta	ncbi_refseq
Escherichia_coli_P0305260.15_3241.fna	Escherichia coli	Hit above threshold	0.99218192	0	737/1000	Escherichia_coli_MGY.fasta	ncbi_refseq
Streptococcus_pneumoniae_ND6124_6641.fna	Streptococcus pneumoniae	Hit above threshold	0.99484847	0	814/1000	Streptococcus_pneumoniae_SP49.fasta	ncbi_refseq
Escherichia_coli_3-373-03_S1_C2_3764.fna	Escherichia coli	Hit above threshold	0.9893455	0	666/1000	Escherichia_coli_S30.fasta	ncbi_refseq
Listeria_monocytogenes_PNUSAL001024_1178.fna	Listeria monocytogenes	Hit above threshold	0.99579082	0	844/1000	M13455_v0_PacBio.fasta	BML_collection
Streptococcus_pneumoniae_2690STDY5561848_8487.fna	Streptococcus pneumoniae	Hit above threshold	0.9999044753	0	996/1000	Streptococcus_pneumoniae_BHN418.fasta	ncbi_refseq
Escherichia_coli_GCF_000936105.1_1676.fna	Escherichia coli	Hit above threshold	0.9866941	0	608/1000	Escherichia_coli_NGF1.fasta	ncbi_refseq
Escherichia_coli_KTE121_4968.fna	Escherichia coli	Hit above threshold	0.99305445	0	761/1000	Escherichia_coli_MRSN346647.fasta	ncbi_refseq
Streptococcus_pneumoniae_SMRU844_3564.fna	Streptococcus pneumoniae	Hit above threshold	0.9852335	0	579/1000	M23734_v0_PacBio.fasta	BML_collection
Streptococcus_pneumoniae_SMRU3084_5864.fna	Streptococcus pneumoniae	Hit above threshold	0.99432503	0	798/1000	M16808_v0_PacBio.fasta	BML_collection
Escherichia_coli_UMDKSU-2013-3-134A_334.fna	Escherichia coli	Hit above threshold	0.99526292	0	827/1000	Escherichia_coli_C3.fasta	ncbi_refseq
Listeria_monocytogenes_J2213_542.fna	Listeria monocytogenes	Hit above threshold	0.99894203	0	957/1000	Listeria_monocytogenes_WSLC_1018.fasta	ncbi_refseq
Neisseria_meningitidis_776_NMEN_180.fna	Neisseria subflava	Hit above threshold	0.9566704	0	252/1000	Neisseria_sp._HMSC15G01.fasta	ncbi_refseq
Neisseria_meningitidis_2842STDY5881032_481.fna	Neisseria meningitidis	Hit above threshold	0.99767416	0	909/1000	M03313_HUY3652A23_cleaned.fasta	BML_collection
Streptococcus_pneumoniae_23F_9863.fna	Streptococcus pneumoniae	Hit above threshold	0.99720112	0	892/1000	M26365_v0_PacBio.fasta	BML_collection
Streptococcus_pneumoniae_2842STDY5643707_7443.fna	Streptococcus pneumoniae	Hit above threshold	0.99371774	0	780/1000	M16057_HUY4190A168_cleaned.fasta	BML_collection
Escherichia_coli_upec-128_2395.fna	Escherichia coli	Hit above threshold	0.99099313	0	706/1000	Escherichia_coli_NGF1.fasta	ncbi_refseq
Escherichia_coli_402138_aEPEC_1703.fna	Escherichia coli	Hit above threshold	0.99294755	0	758/1000	Escherichia_coli_M19.fasta	ncbi_refseq
Escherichia_coli_ECO5_020_5320.fna	Escherichia coli	Hit above threshold	0.99333659	0	769/1000	Escherichia_coli_CFSAN004176.fasta	ncbi_refseq
Escherichia_coli_14.2-R2_4999.fna	Escherichia coli	Hit above threshold	0.99462131	0	807/1000	Escherichia_coli_SF-173.fasta	ncbi_refseq
Streptococcus_pneumoniae_2842STDY5644134_3058.fna	Streptococcus pneumoniae	Hit above threshold	0.9899377	0	680/1000	M17888_HUY4190A180_cleaned.fasta	BML_collection
Streptococcus_pneumoniae_10B_6754.fna	Streptococcus pneumoniae	Hit above threshold	0.9886471	0	650/1000	M17873_HUY4190A177_cleaned.fasta	BML_collection
Streptococcus_pneumoniae_2842STDY5753149_3547.fna	Streptococcus pneumoniae	Hit above threshold	0.99095355	0	705/1000	M17874_HUY4190A178_cleaned.fasta	BML_collection
Streptococcus_pneumoniae_SMRU1197_8399.fna	Streptococcus pneumoniae	Hit above threshold	0.9893026	0	665/1000	M17877_HUY4190A179_cleaned.fasta	BML_collection
Escherichia_coli_690_ECOL_2612.fna	Escherichia coli	Hit above threshold	0.9878783	0	633/1000	Escherichia_coli_K-15KW01.fasta	ncbi_refseq
Streptococcus_pneumoniae_SMRU1528_2719.fna	Streptococcus pneumoniae	Hit above threshold	0.99876307	0	950/1000	M17877_HUY4190A179_cleaned.fasta	BML_collection
Streptococcus_pneumoniae_type_strain:_N_5304.fna	Streptococcus pneumoniae	Hit above threshold	0.99010371	0	684/1000	M26368_v0_PacBio.fasta	BML_collection
Escherichia_coli_VL3013-4_2997.fna	Escherichia coli	Hit above threshold	0.9830464	0	539/1000	Escherichia_coli_MRSN346647.fasta	ncbi_refseq
Listeria_innocua_9KSM_72699.fna	Listeria innocua	No hit above threshold from reference collection - Reporting Top RefSeq Hit	0.9888239	0	654/1000	Listeria_innocua_ATCC_33091	ncbi_refseq
Escherichia_coli_491_78.fna	Escherichia coli	Hit above threshold	0.989559	0	671/1000	Escherichia_coli_MGY.fasta	ncbi_refseq
Streptococcus_pneumoniae_GA44500_2797.fna	Streptococcus pneumoniae	Hit above threshold	0.99671463	0	875/1000	M17874_HUY4190A178_cleaned.fasta	BML_collection
Streptococcus_pneumoniae_SMRU2555_6558.fna	Streptococcus pneumoniae	Hit above threshold	0.99079445	0	701/1000	M16057_HUY4190A168_cleaned.fasta	BML_collection
Escherichia_coli_EC3_2481.fna	Escherichia coli	Hit above threshold	0.99280407	0	754/1000	Escherichia_coli_S42.fasta	ncbi_refseq
Streptococcus_pneumoniae_SMRU748_7037.fna	Streptococcus pneumoniae	Hit above threshold	0.9886914	0	651/1000	M16808_v0_PacBio.fasta	BML_collection
Streptococcus_pneumoniae_SMRU2342_2947.fna	Streptococcus pneumoniae	Hit above threshold	0.99736958	0	898/1000	M26365_v0_PacBio.fasta	BML_collection
Streptococcus_pneumoniae_2842STDY5644522_3487.fna	Streptococcus pneumoniae	Hit above threshold	0.99371774	0	780/1000	M16057_HUY4190A168_cleaned.fasta	BML_collection
Escherichia_coli_21.1-R1_2084.fna	Escherichia coli	Hit above threshold	0.99247722	0	745/1000	Escherichia_coli_MGY.fasta	ncbi_refseq
Streptococcus_pneumoniae_SMRU1914_9368.fna	Streptococcus pneumoniae	Hit above threshold	0.9973975	0	899/1000	Streptococcus_pneumoniae_SP64.fasta	ncbi_refseq
Streptococcus_pneumoniae_SMRU2512_2678.fna	Streptococcus pneumoniae	Hit above threshold	0.99047237	0	693/1000	M16057_HUY4190A168_cleaned.fasta	BML_collection
Escherichia_coli_2-427-07_S3_C3_2357.fna	Escherichia coli	Hit above threshold	0.99225617	0	739/1000	Escherichia_coli_S56.fasta	ncbi_refseq
Escherichia_coli_UMEA_3014-1_476.fna	Escherichia coli	Hit above threshold	0.99554434	0	836/1000	M16807_v0_PacBio.fasta	BML_collection
Streptococcus_pneumoniae_2842STDY5753235_3905.fna	Streptococcus pneumoniae	Hit above threshold	0.99022735	0	687/1000	s_pneumoniae_R6_ref.fasta	ncbi_refseq
Neisseria_gonorrhoeae_MU_NG26_846.fna	Neisseria gonorrhoeae	Hit above threshold	0.99873735	0	949/1000	Neisseria_gonorrhoeae_GCGS162.fasta	ncbi_refseq
Neisseria_meningitidis_2842STDY5881471_242.fna	Neisseria meningitidis	Hit above threshold	0.999294159	0	971/1000	M38382_CHA4309A15_cleaned.fasta	BML_collection
Escherichia_coli_CFSAN025129_931.fna	Escherichia coli	Hit above threshold	0.99392239	0	786/1000	Escherichia_coli_FORC_028.fasta	ncbi_refseq
Streptococcus_pneumoniae_R34-3086_5541.fna	Streptococcus pneumoniae	Hit above threshold	0.99030936	0	689/1000	M17874_HUY4190A178_cleaned.fasta	BML_collection
Escherichia_coli_08-4540_1859.fna	Escherichia coli	Hit above threshold	0.99878876	0	951/1000	Escherichia_coli_9000.fasta	ncbi_refseq
Listeria_monocytogenes_LM2_1071.fna	Listeria monocytogenes	Hit above threshold	0.99805403	0	923/1000	l_monocytogenes_EDG_ref.fasta	ncbi_refseq
Escherichia_coli_576-1_376.fna	Escherichia coli	Hit above threshold	0.9861015	0	596/1000	Escherichia_coli_C4.fasta	ncbi_refseq
Escherichia_coli_JT5_4717.fna	Escherichia coli	Hit above threshold	0.99214469	0	736/1000	Escherichia_coli_C2.fasta	ncbi_refseq
Escherichia_coli_GN04563_4321.fna	Escherichia coli	Hit above threshold	0.99884001	0	953/1000	Escherichia_coli_ZH193.fasta	ncbi_refseq
Escherichia_coli_M1_635.fna	Escherichia coli	Hit above threshold	0.99829376	0	932/1000	Escherichia_coli_9000.fasta	ncbi_refseq
Escherichia_coli_MC19_4746.fna	Escherichia coli	Hit above threshold	0.9863998	0	602/1000	Escherichia_coli_C4.fasta	ncbi_refseq
Haemophilus_parainfluenzae_777_HPAR_203.fna	Haemophilus parainfluenzae	Hit above threshold	0.99388844	0	785/1000	Haemophilus_parainfluenzae_155_HPAR.fasta	ncbi_refseq
Escherichia_coli_GN02430_4364.fna	Escherichia coli	Hit above threshold	0.9867913	0	610/1000	Escherichia_coli_C4.fasta	ncbi_refseq
Streptococcus_pneumoniae_0003+13150_5240.fna	Streptococcus pneumoniae	Hit above threshold	0.99756404	0	905/1000	M17867_HUY4190A172_cleaned.fasta	BML_collection
Escherichia_coli_2011EL-2104_1110.fna	Escherichia coli	Hit above threshold	0.9988911	0	955/1000	Escherichia_coli_9000.fasta	ncbi_refseq
Escherichia_coli_RU1_BHI1_741.fna	Escherichia coli	Hit above threshold	0.99051292	0	694/1000	Escherichia_coli_S1.fasta	ncbi_refseq
Streptococcus_pneumoniae_2842STDY5753729_7365.fna	Streptococcus pneumoniae	Hit above threshold	0.99002086	0	682/1000	M17888_HUY4190A180_cleaned.fasta	BML_collection
Escherichia_coli_6.2-R1_561.fna	Escherichia coli	Hit above threshold	0.99284004	0	755/1000	Escherichia_coli_ST648.fasta	ncbi_refseq
Streptococcus_pneumoniae_type_strain:_N_5382.fna	Streptococcus pneumoniae	Hit above threshold	0.99010371	0	684/1000	M26368_v0_PacBio.fasta	BML_collection
Listeria_monocytogenes_LM37_478.fna	Listeria monocytogenes	Hit above threshold	0.9890864	0	660/1000	Listeria_monocytogenes_CFSAN007956.fasta	ncbi_refseq
Streptococcus_pneumoniae_SMRU1307_8610.fna	Streptococcus pneumoniae	Hit above threshold	0.99006233	0	683/1000	M17870_HUY4190A175_cleaned.fasta	BML_collection
Streptococcus_pneumoniae_type_strain:_N_5408.fna	Streptococcus pneumoniae	Hit above threshold	0.99010371	0	684/1000	M26368_v0_PacBio.fasta	BML_collection
Escherichia_coli_KTE180_2814.fna	Escherichia coli	Hit above threshold	0.99680148	0	878/1000	Escherichia_coli_SF-173.fasta	ncbi_refseq
Streptococcus_pneumoniae_ND6120_7980.fna	Streptococcus pneumoniae	Hit above threshold	0.9898541	0	678/1000	M17888_HUY4190A180_cleaned.fasta	BML_collection
Streptococcus_pneumoniae_2245STDY5819630_8814.fna	Streptococcus pneumoniae	Hit above threshold	0.99115064	0	710/1000	M17872_HUY4190A176_cleaned.fasta	BML_collection
Escherichia_coli_200135_aEPEC_4995.fna	Escherichia coli	Hit above threshold	0.9829889	0	538/1000	Escherichia_coli_NGF1.fasta	ncbi_refseq
Escherichia_coli_upec-182_4406.fna	Escherichia coli	Hit above threshold	0.9864984	0	604/1000	Escherichia_coli_SF-173.fasta	ncbi_refseq
Streptococcus_pneumoniae_MD5007_3048.fna	Streptococcus pneumoniae	Hit above threshold	0.99323128	0	766/1000	M17874_HUY4190A178_cleaned.fasta	BML_collection
Streptococcus_pneumoniae_SMRU3042_5039.fna	Streptococcus pneumoniae	Hit above threshold	0.99677258	0	877/1000	Streptococcus_pneumoniae_SP64.fasta	ncbi_refseq
Streptococcus_pneumoniae_SMRU2095_3178.fna	Streptococcus pneumoniae	Hit above threshold	0.9871757	0	618/1000	s_pneumoniae_R6_ref.fasta	ncbi_refseq
Neisseria_meningitidis_2842STDY5881479_786.fna	Neisseria meningitidis	Hit above threshold	0.9975364	0	904/1000	M37057_HUY3652A18_cleaned.fasta	BML_collection
Escherichia_coli_ED666_1782.fna	Escherichia coli	Hit above threshold	0.99708788	0	888/1000	Escherichia_coli_9000.fasta	ncbi_refseq
Streptococcus_pneumoniae_SMRU2901_8810.fna	Streptococcus pneumoniae	Hit above threshold	0.9968879	0	881/1000	Streptococcus_pneumoniae_SP64.fasta	ncbi_refseq
Streptococcus_pneumoniae_2842STDY5644426_5515.fna	Streptococcus pneumoniae	Hit above threshold	0.99244055	0	744/1000	s_pneumoniae_R6_ref.fasta	ncbi_refseq
Streptococcus_pneumoniae_SMRU594_8575.fna	Streptococcus pneumoniae	Hit above threshold	0.99845168	0	938/1000	Streptococcus_pneumoniae_MNZ14.fasta	ncbi_refseq
Streptococcus_pneumoniae_SMRU835_9278.fna	Streptococcus pneumoniae	Hit above threshold	0.99153899	0	720/1000	s_pneumoniae_R6_ref.fasta	ncbi_refseq
Escherichia_coli_GOS1_1612.fna	Escherichia coli	Hit above threshold	0.999856497	0	994/1000	Escherichia_coli_GCF_000967155.2.fasta	ncbi_refseq
Streptococcus_pneumoniae_type_strain:_N_5419.fna	Streptococcus pneumoniae	Hit above threshold	0.99010371	0	684/1000	M26368_v0_PacBio.fasta	BML_collection
Escherichia_coli_P0302308.1_1633.fna	Escherichia coli	Hit above threshold	0.99079445	0	701/1000	Escherichia_coli_CFSAN029787.fasta	ncbi_refseq
Escherichia_coli_BIDMC_70_3366.fna	Escherichia coli	Hit above threshold	0.99886557	0	954/1000	Escherichia_coli_ZH193.fasta	ncbi_refseq
Streptococcus_pneumoniae_2842STDY5643690_3883.fna	Streptococcus pneumoniae	Hit above threshold	0.99010371	0	684/1000	M26368_v0_PacBio.fasta	BML_collection
Escherichia_coli_C8_1460.fna	Escherichia coli	Hit above threshold	0.99488069	0	815/1000	Escherichia_coli_GCF_000819645.1.fasta	ncbi_refseq
Neisseria_gonorrhoeae_GCGS003_912.fna	Neisseria gonorrhoeae	Hit above threshold	0.999093876	0	963/1000	Neisseria_gonorrhoeae_NCCP11945.fasta	ncbi_refseq
Streptococcus_pneumoniae_404463_7662.fna	Streptococcus pneumoniae	Hit above threshold	0.9974532	0	901/1000	Streptococcus_pneumoniae_SP64.fasta	ncbi_refseq
Streptococcus_pneumoniae_51715_8636.fna	Streptococcus pneumoniae	Hit above threshold	0.9892164	0	663/1000	M17874_HUY4190A178_cleaned.fasta	BML_collection
Streptococcus_pneumoniae_28F_4486.fna	Streptococcus pneumoniae	Hit above threshold	0.9896014	0	672/1000	M23734_v0_PacBio.fasta	BML_collection
Streptococcus_pneumoniae_SMRU698_9315.fna	Streptococcus pneumoniae	Hit above threshold	0.9895165	0	670/1000	M17873_HUY4190A177_cleaned.fasta	BML_collection
Escherichia_coli_CG50C.G2_3508.fna	Escherichia coli	Hit above threshold	0.99083435	0	702/1000	Escherichia_coli_SLK172.fasta	ncbi_refseq
Streptococcus_pneumoniae_0301_3646.fna	Streptococcus pneumoniae	Hit above threshold	0.99794637	0	919/1000	Streptococcus_pneumoniae_1719.fasta	ncbi_refseq
Streptococcus_pneumoniae_SMRU1621_7923.fna	Streptococcus pneumoniae	Hit above threshold	0.9899377	0	680/1000	M17873_HUY4190A177_cleaned.fasta	BML_collection
Streptococcus_pneumoniae_2245STDY5804450_8764.fna	Streptococcus pneumoniae	Hit above threshold	0.99083435	0	702/1000	s_pneumoniae_R6_ref.fasta	ncbi_refseq
Streptococcus_pneumoniae_0264_8079.fna	Streptococcus pneumoniae	Hit above threshold	0.9849715	0	574/1000	M17873_HUY4190A177_cleaned.fasta	BML_collection
Escherichia_coli_DH5alpha_1085.fna	Escherichia coli	Hit above threshold	0.999319021	0	972/1000	Escherichia_coli_MGY.fasta	ncbi_refseq
Escherichia_coli_2011EL-2093_1961.fna	Escherichia coli	Hit above threshold	0.99855613	0	942/1000	Escherichia_coli_9000.fasta	ncbi_refseq
Streptococcus_pneumoniae_0139_6663.fna	Streptococcus pneumoniae	Hit above threshold	0.989686	0	674/1000	M26368_v0_PacBio.fasta	BML_collection
Escherichia_coli_P0304816.13_703.fna	Escherichia coli	Hit above threshold	0.99039103	0	691/1000	Escherichia_coli_S42.fasta	ncbi_refseq
Streptococcus_pneumoniae_23A_9042.fna	Streptococcus pneumoniae	Hit above threshold	0.9894312	0	668/1000	M16057_HUY4190A168_cleaned.fasta	BML_collection
Streptococcus_pneumoniae_09B09450_9814.fna	Streptococcus pneumoniae	Hit above threshold	0.99734162	0	897/1000	Streptococcus_pneumoniae_SP64.fasta	ncbi_refseq
Listeria_monocytogenes_Lm77_363.fna	Listeria monocytogenes	Hit above threshold	0.999219342	0	968/1000	Listeria_monocytogenes_WSLC_1018.fasta	ncbi_refseq
Streptococcus_pneumoniae_2842STDY5753112_8932.fna	Streptococcus pneumoniae	Hit above threshold	0.99371774	0	780/1000	M16057_HUY4190A168_cleaned.fasta	BML_collection
Streptococcus_pneumoniae_NP7078_8426.fna	Streptococcus pneumoniae	Hit above threshold	0.9897282	0	675/1000	M17891_HUY4190A181_cleaned.fasta	BML_collection
Escherichia_coli_M1_634.fna	Escherichia coli	Hit above threshold	0.99829376	0	932/1000	Escherichia_coli_9000.fasta	ncbi_refseq
Streptococcus_pneumoniae_MT22_3016.fna	Streptococcus pneumoniae	Hit above threshold	0.99079445	0	701/1000	M17874_HUY4190A178_cleaned.fasta	BML_collection
Escherichia_coli_99-3165_4839.fna	Escherichia coli	Hit above threshold	0.99597346	0	850/1000	Escherichia_coli_FORC_031.fasta	ncbi_refseq
Listeria_monocytogenes_BCW_4781_932.fna	Listeria monocytogenes	Hit above threshold	0.99924432	0	969/1000	M13455_v0_PacBio.fasta	BML_collection
Escherichia_coli_75_4935.fna	Escherichia coli	Hit above threshold	0.99419179	0	794/1000	Escherichia_coli_MGY.fasta	ncbi_refseq
Escherichia_coli_sheep17_1512.fna	Escherichia coli	Hit above threshold	0.99671463	0	875/1000	M16807_v0_PacBio.fasta	BML_collection
Streptococcus_pneumoniae_SMRU555_4174.fna	Streptococcus pneumoniae	Hit above threshold	0.9862014	0	598/1000	M17888_HUY4190A180_cleaned.fasta	BML_collection
Streptococcus_pneumoniae_PT814_9664.fna	Streptococcus pneumoniae	Hit above threshold	0.99337157	0	770/1000	Streptococcus_pneumoniae_SP64.fasta	ncbi_refseq
Streptococcus_pneumoniae_2842STDY5644265_3160.fna	Streptococcus pneumoniae	Hit above threshold	0.9899377	0	680/1000	M17888_HUY4190A180_cleaned.fasta	BML_collection
Streptococcus_pneumoniae_INV200_8185.fna	Streptococcus pneumoniae	Hit above threshold	0.99030936	0	689/1000	M26368_v0_PacBio.fasta	BML_collection
Streptococcus_mitis_21_39_38941.fna	Streptococcus mitis	No hit above threshold from reference collection - Reporting Top RefSeq Hit	1.0	0	1000/1000	Streptococcus_mitis_21_39	ncbi_refseq
Streptococcus_pneumoniae_Canada_MDR_19A_6548.fna	Streptococcus pneumoniae	Hit above threshold	0.999343846	0	973/1000	Streptococcus_pneumoniae_SP64.fasta	ncbi_refseq
Escherichia_coli_VL2790_1702.fna	Escherichia coli	Hit above threshold	0.99478386	0	812/1000	Escherichia_coli_MGY.fasta	ncbi_refseq
Streptococcus_pneumoniae_2245STDY5609059_9350.fna	Streptococcus pneumoniae	Hit above threshold	0.99775629	0	912/1000	Streptococcus_pneumoniae_SP64.fasta	ncbi_refseq
Streptococcus_pneumoniae_23A_9037.fna	Streptococcus pneumoniae	Hit above threshold	0.9894312	0	668/1000	M16057_HUY4190A168_cleaned.fasta	BML_collection
Escherichia_coli_HS115_3317.fna	Escherichia coli	Hit above threshold	0.99850399	0	940/1000	Escherichia_coli_ZH193.fasta	ncbi_refseq
Escherichia_coli_upec-130_261.fna	Escherichia coli	Hit above threshold	0.99648086	0	867/1000	Escherichia_coli_H3.fasta	ncbi_refseq
Escherichia_coli_CE549_5028.fna	Escherichia coli	Hit above threshold	0.99756404	0	905/1000	Escherichia_coli_FORC_031.fasta	ncbi_refseq
Neisseria_meningitidis_NM3042_437.fna	Neisseria meningitidis	Hit above threshold	0.99821423	0	929/1000	M38522_S14_cleaned.fasta	BML_collection
Streptococcus_pneumoniae_SMRU639_3317.fna	Streptococcus pneumoniae	Hit above threshold	0.99014501	0	685/1000	M16071_HUY4190A171_cleaned.fasta	BML_collection
Streptococcus_pneumoniae_2690STDY5561834_9594.fna	Streptococcus pneumoniae	Hit above threshold	0.9999044753	0	996/1000	Streptococcus_pneumoniae_BHN418.fasta	ncbi_refseq
Streptococcus_pneumoniae_08B05958_5273.fna	Streptococcus pneumoniae	Hit above threshold	0.99606407	0	853/1000	Streptococcus_pneumoniae_SP64.fasta	ncbi_refseq
Neisseria_meningitidis_M25074_537.fna	Neisseria meningitidis	Hit above threshold	0.999491994	0	979/1000	M38824_S5_cleaned.fasta	BML_collection
Escherichia_coli_2-222-05_S1_C1_1140.fna	Escherichia coli	Hit above threshold	0.99551329	0	835/1000	Escherichia_coli_H3.fasta	ncbi_refseq
Escherichia_coli_3-020-07_S4_C1_509.fna	Escherichia coli	Hit above threshold	0.99468651	0	809/1000	Escherichia_coli_ZH193.fasta	ncbi_refseq
Escherichia_coli_TN1_2113.fna	Escherichia coli	Hit above threshold	0.9889993	0	658/1000	Escherichia_coli_H14.fasta	ncbi_refseq
Streptococcus_pneumoniae_2842STDY5643739_6685.fna	Streptococcus pneumoniae	Hit above threshold	0.9893884	0	667/1000	M17874_HUY4190A178_cleaned.fasta	BML_collection
Streptococcus_pneumoniae_SMRU989_5903.fna	Streptococcus pneumoniae	Hit above threshold	0.9898541	0	678/1000	M17888_HUY4190A180_cleaned.fasta	BML_collection
Neisseria_meningitidis_2842STDY5881144_479.fna	Neisseria meningitidis	Hit above threshold	0.999169272	0	966/1000	M21717_v0_PacBio.fasta	BML_collection
Escherichia_coli_DEC14C_2847.fna	Escherichia coli	Hit above threshold	0.99063406	0	697/1000	Escherichia_coli_H10.fasta	ncbi_refseq
Listeria_monocytogenes_2842STDY5753927_850.fna	Listeria monocytogenes	Hit above threshold	0.9988144	0	952/1000	M13455_v0_PacBio.fasta	BML_collection
Streptococcus_pneumoniae_CH2017_5949.fna	Streptococcus pneumoniae	Hit above threshold	0.999018129	0	960/1000	Streptococcus_pneumoniae_SP64.fasta	ncbi_refseq
Streptococcus_pneumoniae_2842STDY5644009_5936.fna	Streptococcus pneumoniae	Hit above threshold	0.999541076	0	981/1000	M17888_HUY4190A180_cleaned.fasta	BML_collection
Haemophilus_parainfluenzae_137_HINF_209.fna	Haemophilus parainfluenzae	Hit above threshold	0.9725751	0	391/1000	Haemophilus_parainfluenzae_CCUG_58848.fasta	ncbi_refseq
Neisseria_gonorrhoeae_H15_353_1166.fna	Neisseria gonorrhoeae	Hit above threshold	0.999043417	0	961/1000	Neisseria_gonorrhoeae_NCCP11945.fasta	ncbi_refseq
Streptococcus_pneumoniae_2842STDY5753326_2874.fna	Streptococcus pneumoniae	Hit above threshold	0.99063406	0	697/1000	s_pneumoniae_R6_ref.fasta	ncbi_refseq
Escherichia_coli_Ec12-0465_3672.fna	Escherichia coli	Hit above threshold	0.999119047	0	964/1000	Escherichia_coli_GCF_000967155.2.fasta	ncbi_refseq
Escherichia_coli_2010C-3508_1570.fna	Escherichia coli	Hit above threshold	0.984057	0	557/1000	Escherichia_coli_2013C-4465.fasta	ncbi_refseq
Streptococcus_mitis_SK667_38899.fna	Streptococcus mitis	No hit above threshold from reference collection - Reporting Top RefSeq Hit	0.9524843	0	226/1000	Streptococcus_mitis_SK569	ncbi_refseq
Streptococcus_pneumoniae_2842STDY5753244_7866.fna	Streptococcus pneumoniae	Hit above threshold	0.99371774	0	780/1000	M16057_HUY4190A168_cleaned.fasta	BML_collection
Escherichia_coli_CFT073_3541.fna	Escherichia coli	Hit above threshold	0.9974532	0	901/1000	M16807_v0_PacBio.fasta	BML_collection
Streptococcus_pneumoniae_2245STDY5819573_4765.fna	Streptococcus pneumoniae	Hit above threshold	0.99039103	0	691/1000	s_pneumoniae_R6_ref.fasta	ncbi_refseq
Streptococcus_pneumoniae_13827_7425.fna	Streptococcus pneumoniae	Hit above threshold	0.99594315	0	849/1000	M17874_HUY4190A178_cleaned.fasta	BML_collection
Streptococcus_pneumoniae_GA49194_9941.fna	Streptococcus pneumoniae	Hit above threshold	0.9999761726	0	999/1000	M16057_HUY4190A168_cleaned.fasta	BML_collection
Escherichia_coli_1187_ECOL_492.fna	Escherichia coli	Hit above threshold	0.99794637	0	919/1000	Escherichia_coli_D8.fasta	ncbi_refseq
Streptococcus_pneumoniae_2842STDY5643694_9820.fna	Streptococcus pneumoniae	Hit above threshold	0.99750871	0	903/1000	M16057_HUY4190A168_cleaned.fasta	BML_collection
Streptococcus_pneumoniae_2842STDY5753386_7719.fna	Streptococcus pneumoniae	Hit above threshold	0.993752	0	781/1000	M16057_HUY4190A168_cleaned.fasta	BML_collection
Streptococcus_pneumoniae_SMRU2283_6529.fna	Streptococcus pneumoniae	Hit above threshold	0.99022735	0	687/1000	M16071_HUY4190A171_cleaned.fasta	BML_collection
Streptococcus_pneumoniae_NTPn_28_5229.fna	Streptococcus pneumoniae	Hit above threshold	0.99030936	0	689/1000	M17874_HUY4190A178_cleaned.fasta	BML_collection
Escherichia_coli_451_3725.fna	Escherichia coli	Hit above threshold	0.993752	0	781/1000	Escherichia_coli_H3.fasta	ncbi_refseq
Streptococcus_pneumoniae_SMRU2997_8089.fna	Streptococcus pneumoniae	Hit above threshold	0.9898122	0	677/1000	M17873_HUY4190A177_cleaned.fasta	BML_collection
Streptococcus_pneumoniae_160449_8965.fna	Streptococcus pneumoniae	Hit above threshold	0.998161	0	927/1000	M17874_HUY4190A178_cleaned.fasta	BML_collection
Listeria_monocytogenes_J1776_179.fna	Listeria monocytogenes	Hit above threshold	0.99510464	0	822/1000	M13455_v0_PacBio.fasta	BML_collection
Streptococcus_pneumoniae_CCUG_33774_9570.fna	Streptococcus pneumoniae	Hit above threshold	0.99030936	0	689/1000	M17874_HUY4190A178_cleaned.fasta	BML_collection
Escherichia_coli_08BKT055439_4940.fna	Escherichia coli	Hit above threshold	0.99805403	0	923/1000	Escherichia_coli_9000.fasta	ncbi_refseq
Streptococcus_pneumoniae_BHN413_9547.fna	Streptococcus pneumoniae	Hit above threshold	0.99941809	0	976/1000	M17888_HUY4190A180_cleaned.fasta	BML_collection
Neisseria_meningitidis_NM133_601.fna	Neisseria meningitidis	Hit above threshold	0.99876307	0	950/1000	M21717_v0_PacBio.fasta	BML_collection
Listeria_monocytogenes_FSL_R8-7478_1245.fna	Listeria monocytogenes	Hit above threshold	0.99791935	0	918/1000	Listeria_monocytogenes_CFSAN029793.fasta	ncbi_refseq
Streptococcus_pneumoniae_2842STDY5753674_6796.fna	Streptococcus pneumoniae	Hit above threshold	0.99075448	0	700/1000	s_pneumoniae_R6_ref.fasta	ncbi_refseq
Neisseria_meningitidis_M07149_510.fna	Neisseria meningitidis	Hit above threshold	0.999565561	0	982/1000	M38824_S5_cleaned.fasta	BML_collection
Streptococcus_pneumoniae_MT30_5076.fna	Streptococcus pneumoniae	Hit above threshold	0.99095355	0	705/1000	M17874_HUY4190A178_cleaned.fasta	BML_collection
Escherichia_coli_CG54F.G2_2479.fna	Escherichia coli	Hit above threshold	0.99432503	0	798/1000	Escherichia_coli_MGY.fasta	ncbi_refseq
Streptococcus_pneumoniae_2842STDY5753327_6066.fna	Streptococcus pneumoniae	Hit above threshold	0.99344131	0	772/1000	M17874_HUY4190A178_cleaned.fasta	BML_collection
Streptococcus_pneumoniae_SMRU2562_3895.fna	Streptococcus pneumoniae	Hit above threshold	0.9897282	0	675/1000	M26368_v0_PacBio.fasta	BML_collection
Escherichia_coli_blood-10-0686_463.fna	Escherichia coli	Hit above threshold	0.99878876	0	951/1000	Escherichia_coli_SF-173.fasta	ncbi_refseq
Streptococcus_pneumoniae_Netherlands15B-37_3001.fna	Streptococcus pneumoniae	Hit above threshold	0.9968879	0	881/1000	M17874_HUY4190A178_cleaned.fasta	BML_collection
Streptococcus_pneumoniae_SMRU546_3086.fna	Streptococcus pneumoniae	Hit above threshold	0.99153899	0	720/1000	Streptococcus_pneumoniae_BHN418.fasta	ncbi_refseq
Listeria_monocytogenes_FSL_R8-6918_817.fna	Listeria monocytogenes	Hit above threshold	0.99488069	0	815/1000	Listeria_monocytogenes_10-092876-0168.fasta	ncbi_refseq
Streptococcus_pneumoniae_SMRU1179_5747.fna	Streptococcus pneumoniae	Hit above threshold	0.99071442	0	699/1000	M26368_v0_PacBio.fasta	BML_collection
Escherichia_coli_ECO5_109_2238.fna	Escherichia coli	Hit above threshold	0.99255034	0	747/1000	Escherichia_coli_CFSAN004176.fasta	ncbi_refseq
Neisseria_meningitidis_NM1963_214.fna	Neisseria meningitidis	Hit above threshold	0.999144179	0	965/1000	M14418_S17_cleaned.fasta	BML_collection
Escherichia_coli_sheep33_3856.fna	Escherichia coli	Hit above threshold	0.99340647	0	771/1000	Escherichia_coli_MGY.fasta	ncbi_refseq
Streptococcus_pneumoniae_SMRU2668_6090.fna	Streptococcus pneumoniae	Hit above threshold	0.9886026	0	649/1000	M16808_v0_PacBio.fasta	BML_collection
Escherichia_coli_2010C-4979C1_229.fna	Escherichia coli	Hit above threshold	0.99728556	0	895/1000	Escherichia_coli_9000.fasta	ncbi_refseq
Streptococcus_pneumoniae_SMRU2312_5997.fna	Streptococcus pneumoniae	Hit above threshold	0.9894312	0	668/1000	M16057_HUY4190A168_cleaned.fasta	BML_collection
Haemophilus_influenzae_7P49H1_31.fna	Haemophilus influenzae	Hit above threshold	0.99756404	0	905/1000	Haemophilus_influenzae_CCUG_54503.fasta	ncbi_refseq
Streptococcus_pneumoniae_2245STDY5804471_5072.fna	Streptococcus pneumoniae	Hit above threshold	0.999760105	0	990/1000	Streptococcus_pneumoniae_SP64.fasta	ncbi_refseq
n_lactamica_50_.fna	Neisseria lactamica	Hit above threshold	0.99791935	0	918/1000	Neisseria_lactamica_Y92-1009.fasta	ncbi_refseq
Escherichia_coli_1_4956.fna	Escherichia coli	Hit above threshold	0.99802718	0	922/1000	Escherichia_coli_ZH193.fasta	ncbi_refseq
Neisseria_meningitidis_2842STDY5881355_22.fna	Neisseria meningitidis	Hit above threshold	0.99808084	0	924/1000	M03313_HUY3652A23_cleaned.fasta	BML_collection
Streptococcus_pneumoniae_2842STDY5644616_3640.fna	Streptococcus pneumoniae	Hit above threshold	0.99308995	0	762/1000	M17891_HUY4190A181_cleaned.fasta	BML_collection
Streptococcus_pneumoniae_15B_5031.fna	Streptococcus pneumoniae	Hit above threshold	0.9893884	0	667/1000	s_pneumoniae_R6_ref.fasta	ncbi_refseq
Streptococcus_pneumoniae_type_strain:_N_5349.fna	Streptococcus pneumoniae	Hit above threshold	0.99010371	0	684/1000	M26368_v0_PacBio.fasta	BML_collection
Streptococcus_pneumoniae_SN26569_7113.fna	Streptococcus pneumoniae	Hit above threshold	0.99368341	0	779/1000	Streptococcus_pneumoniae_SP64.fasta	ncbi_refseq
Escherichia_coli_2722950_3086.fna	Escherichia coli	Hit above threshold	0.99402388	0	789/1000	Escherichia_coli_MGY.fasta	ncbi_refseq
Streptococcus_pneumoniae_2690STDY5561880_4925.fna	Streptococcus pneumoniae	Hit above threshold	0.9999044753	0	996/1000	Streptococcus_pneumoniae_BHN418.fasta	ncbi_refseq
Escherichia_coli_UMEA_4076-1_4415.fna	Escherichia coli	Hit above threshold	0.9896014	0	672/1000	Escherichia_coli_K-15KW01.fasta	ncbi_refseq
Escherichia_coli_STEC_1225_5098.fna	Escherichia coli	Hit above threshold	0.9886914	0	651/1000	Escherichia_coli_S3.fasta	ncbi_refseq
Neisseria_gonorrhoeae_GCGS242_1218.fna	Neisseria gonorrhoeae	Hit above threshold	0.999093876	0	963/1000	Neisseria_gonorrhoeae_NCCP11945.fasta	ncbi_refseq
Streptococcus_pneumoniae_57144_3334.fna	Streptococcus pneumoniae	Hit above threshold	0.99775629	0	912/1000	M17874_HUY4190A178_cleaned.fasta	BML_collection
Streptococcus_pneumoniae_SMRU1420_3816.fna	Streptococcus pneumoniae	Hit above threshold	0.99180631	0	727/1000	Streptococcus_pneumoniae_BHN418.fasta	ncbi_refseq
Streptococcus_pneumoniae_2245STDY5699052_5737.fna	Streptococcus pneumoniae	Hit above threshold	0.999638792	0	985/1000	Streptococcus_pneumoniae_SP64.fasta	ncbi_refseq
Streptococcus_pneumoniae_2842STDY5753795_8507.fna	Streptococcus pneumoniae	Hit above threshold	0.99388844	0	785/1000	M16057_HUY4190A168_cleaned.fasta	BML_collection
Escherichia_coli_KCJK2068_4788.fna	Escherichia coli	Hit above threshold	0.99462131	0	807/1000	Escherichia_coli_SLK172.fasta	ncbi_refseq
Escherichia_coli_GCF_000939335.1_1655.fna	Escherichia coli	Hit above threshold	0.9865475	0	605/1000	Escherichia_coli_C4.fasta	ncbi_refseq
Escherichia_coli_LAU-EC6_4356.fna	Escherichia coli	Hit above threshold	0.99821423	0	929/1000	M16807_v0_PacBio.fasta	BML_collection
Streptococcus_pneumoniae_SMRU1241_3937.fna	Streptococcus pneumoniae	Hit above threshold	0.99043174	0	692/1000	M17888_HUY4190A180_cleaned.fasta	BML_collection
Streptococcus_pneumoniae_2245STDY5608972_9503.fna	Streptococcus pneumoniae	Hit above threshold	0.9898541	0	678/1000	M17888_HUY4190A180_cleaned.fasta	BML_collection
Streptococcus_pneumoniae_2842STDY5753589_5934.fna	Streptococcus pneumoniae	Hit above threshold	0.99018622	0	686/1000	M17872_HUY4190A176_cleaned.fasta	BML_collection
Escherichia_coli_GCF_000939195.1_107.fna	Escherichia coli	Hit above threshold	0.9880617	0	637/1000	Escherichia_coli_H14.fasta	ncbi_refseq
Streptococcus_pneumoniae_2842STDY5644192_6002.fna	Streptococcus pneumoniae	Hit above threshold	0.9898959	0	679/1000	M17888_HUY4190A180_cleaned.fasta	BML_collection
Streptococcus_pneumoniae_SMRU671_3851.fna	Streptococcus pneumoniae	Hit above threshold	0.9873653	0	622/1000	M17873_HUY4190A177_cleaned.fasta	BML_collection
Escherichia_coli_CFSAN025123_5421.fna	Escherichia coli	Hit above threshold	0.99354545	0	775/1000	Escherichia_coli_FORC_028.fasta	ncbi_refseq
Neisseria_meningitidis_97008_695.fna	Neisseria meningitidis	Hit above threshold	0.99789228	0	917/1000	M14418_S17_cleaned.fasta	BML_collection
Streptococcus_pneumoniae_SMRU1571_4525.fna	Streptococcus pneumoniae	Hit above threshold	0.9897282	0	675/1000	Streptococcus_pneumoniae_SP64.fasta	ncbi_refseq
Streptococcus_pneumoniae_SMRU1547_5275.fna	Streptococcus pneumoniae	Hit above threshold	0.99319605	0	765/1000	Streptococcus_pneumoniae_SP49.fasta	ncbi_refseq
Streptococcus_pneumoniae_SMRU592_5446.fna	Streptococcus pneumoniae	Hit above threshold	0.99218192	0	737/1000	M16071_HUY4190A171_cleaned.fasta	BML_collection
Escherichia_coli_03-4064_3905.fna	Escherichia coli	Hit above threshold	0.9881529	0	639/1000	Escherichia_coli_CFSAN004176.fasta	ncbi_refseq
Escherichia_coli_blood-09-0856_670.fna	Escherichia coli	Hit above threshold	0.99606407	0	853/1000	Escherichia_coli_NGF1.fasta	ncbi_refseq
Escherichia_coli_CVM_N38834PS_4986.fna	Escherichia coli	Hit above threshold	0.99510464	0	822/1000	Escherichia_coli_C2.fasta	ncbi_refseq
Escherichia_coli_UMDKSU-2013-3-178C_378.fna	Escherichia coli	Hit above threshold	0.9909139	0	704/1000	Escherichia_coli_S42.fasta	ncbi_refseq
Escherichia_coli_P0304777.14_1930.fna	Escherichia coli	Hit above threshold	0.99207	0	734/1000	Escherichia_coli_D3.fasta	ncbi_refseq
Streptococcus_pneumoniae_CDC3059-06_8429.fna	Streptococcus pneumoniae	Hit above threshold	0.99805403	0	923/1000	M17874_HUY4190A178_cleaned.fasta	BML_collection
Streptococcus_pneumoniae_SMRU2640_9575.fna	Streptococcus pneumoniae	Hit above threshold	0.99734162	0	897/1000	M26365_v0_PacBio.fasta	BML_collection
Streptococcus_pneumoniae_SMRU1693_2974.fna	Streptococcus pneumoniae	Hit above threshold	0.99419179	0	794/1000	M16808_v0_PacBio.fasta	BML_collection
Escherichia_coli_E._coli_ErtR_2372.fna	Escherichia coli	Hit above threshold	0.99791935	0	918/1000	Escherichia_coli_ZH193.fasta	ncbi_refseq
Escherichia_coli_YS_river_water_2711.fna	Escherichia coli	Hit above threshold	0.99691662	0	882/1000	Escherichia_coli_H2.fasta	ncbi_refseq
Escherichia_coli_7996-1_2979.fna	Escherichia coli	Hit above threshold	0.99633314	0	862/1000	Escherichia_coli_K-15KW01.fasta	ncbi_refseq
Escherichia_coli_GCF_000940035.2_1565.fna	Escherichia coli	Hit above threshold	0.99308995	0	762/1000	Escherichia_coli_C5.fasta	ncbi_refseq
Escherichia_coli_UMDKSU-2014-5-140E_2364.fna	Escherichia coli	Hit above threshold	0.99579082	0	844/1000	Escherichia_coli_C3.fasta	ncbi_refseq
Neisseria_meningitidis_NM2934_119.fna	Neisseria meningitidis	Hit above threshold	0.99873735	0	949/1000	M14418_S17_cleaned.fasta	BML_collection
Escherichia_coli_1.10-R8_953.fna	Escherichia coli	Hit above threshold	0.99526292	0	827/1000	Escherichia_coli_SF-173.fasta	ncbi_refseq
Escherichia_coli_453_3170.fna	Escherichia coli	Hit above threshold	0.9891298	0	661/1000	Escherichia_coli_S51.fasta	ncbi_refseq
Streptococcus_pneumoniae_14_5582.fna	Streptococcus pneumoniae	Hit above threshold	0.99079445	0	701/1000	M16057_HUY4190A168_cleaned.fasta	BML_collection
Escherichia_coli_2011EL-2103_1454.fna	Escherichia coli	Hit above threshold	0.99886557	0	954/1000	Escherichia_coli_9000.fasta	ncbi_refseq
Escherichia_coli_STEC_793_2189.fna	Escherichia coli	Hit above threshold	0.9859508	0	593/1000	Escherichia_coli_NGF1.fasta	ncbi_refseq
Escherichia_coli_B103_2431.fna	Escherichia coli	Hit above threshold	0.99832019	0	933/1000	Escherichia_coli_9000.fasta	ncbi_refseq
Streptococcus_pneumoniae_2245STDY5609007_3023.fna	Streptococcus pneumoniae	Hit above threshold	0.9973975	0	899/1000	M17874_HUY4190A178_cleaned.fasta	BML_collection
Escherichia_coli_E2348_69_substr._UMD753_3641.fna	Escherichia coli	Hit above threshold	0.9833317	0	544/1000	Escherichia_coli_NGF1.fasta	ncbi_refseq
Streptococcus_pneumoniae_2245STDY5819519_4125.fna	Streptococcus pneumoniae	Hit above threshold	0.999169272	0	966/1000	M16057_HUY4190A168_cleaned.fasta	BML_collection
Listeria_monocytogenes_S2_2_1232.fna	Listeria monocytogenes	Hit above threshold	0.9890864	0	660/1000	Listeria_monocytogenes_CFSAN007956.fasta	ncbi_refseq
Streptococcus_pneumoniae_SMRU2043_3642.fna	Streptococcus pneumoniae	Hit above threshold	0.99188202	0	729/1000	M16071_HUY4190A171_cleaned.fasta	BML_collection
Escherichia_coli_2011C-3072_3693.fna	Escherichia coli	Hit above threshold	0.9886026	0	649/1000	Escherichia_coli_CFSAN004176.fasta	ncbi_refseq
Streptococcus_pneumoniae_SMRU2298_3583.fna	Streptococcus pneumoniae	Hit above threshold	0.99018622	0	686/1000	M17891_HUY4190A181_cleaned.fasta	BML_collection
Escherichia_coli_MB3323_3421.fna	Escherichia coli	Hit above threshold	0.999467397	0	978/1000	Escherichia_coli_ZH193.fasta	ncbi_refseq
Escherichia_coli_MP021017.12_2750.fna	Escherichia coli	Hit above threshold	0.9896438	0	673/1000	Escherichia_coli_08-00022.fasta	ncbi_refseq
Neisseria_meningitidis_2842STDY5881309_471.fna	Neisseria meningitidis	Hit above threshold	0.9976467	0	908/1000	M38522_S14_cleaned.fasta	BML_collection
Escherichia_coli_KTE53_1806.fna	Escherichia coli	Hit above threshold	0.99621406	0	858/1000	M16807_v0_PacBio.fasta	BML_collection
Streptococcus_pneumoniae_LMG872_8879.fna	Streptococcus pneumoniae	Hit above threshold	0.99691662	0	882/1000	Streptococcus_pneumoniae_SP64.fasta	ncbi_refseq
Streptococcus_pneumoniae_C13181X_4674.fna	Streptococcus pneumoniae	Hit above threshold	0.99708788	0	888/1000	M23734_v0_PacBio.fasta	BML_collection
Escherichia_coli_2011EL-2092_5284.fna	Escherichia coli	Hit above threshold	0.99850399	0	940/1000	Escherichia_coli_9000.fasta	ncbi_refseq
Streptococcus_pneumoniae_SMRU2924_3957.fna	Streptococcus pneumoniae	Hit above threshold	0.9887357	0	652/1000	M16808_v0_PacBio.fasta	BML_collection
Escherichia_coli_RM12761_335.fna	Escherichia coli	Hit above threshold	0.984002	0	556/1000	Escherichia_coli_2013C-4465.fasta	ncbi_refseq
Streptococcus_pneumoniae_FL2255_4726.fna	Streptococcus pneumoniae	Hit above threshold	0.99071442	0	699/1000	M17874_HUY4190A178_cleaned.fasta	BML_collection
Streptococcus_pneumoniae_2245STDY5699189_7132.fna	Streptococcus pneumoniae	Hit above threshold	0.99002086	0	682/1000	M17888_HUY4190A180_cleaned.fasta	BML_collection
Streptococcus_pneumoniae_2842STDY5753448_4134.fna	Streptococcus pneumoniae	Hit above threshold	0.99845168	0	938/1000	M17870_HUY4190A175_cleaned.fasta	BML_collection
Streptococcus_pneumoniae_CH2124_5646.fna	Streptococcus pneumoniae	Hit above threshold	0.99030936	0	689/1000	s_pneumoniae_R6_ref.fasta	ncbi_refseq
Escherichia_coli_99.0670_3852.fna	Escherichia coli	Hit above threshold	0.99873735	0	949/1000	Escherichia_coli_9000.fasta	ncbi_refseq
Escherichia_coli_UMEA_3899-1_1007.fna	Escherichia coli	Hit above threshold	0.9816868	0	516/1000	Escherichia_coli_ST648.fasta	ncbi_refseq
Streptococcus_pneumoniae_2842STDY5753436_6779.fna	Streptococcus pneumoniae	Hit above threshold	0.99002086	0	682/1000	M17888_HUY4190A180_cleaned.fasta	BML_collection
Escherichia_coli_644_158.fna	Escherichia coli	Hit above threshold	0.99118983	0	711/1000	Escherichia_coli_C9.fasta	ncbi_refseq
Listeria_monocytogenes_NRRL_B-33090_393.fna	Listeria monocytogenes	Hit above threshold	0.99475147	0	811/1000	Listeria_monocytogenes_WSLC_1018.fasta	ncbi_refseq
Neisseria_meningitidis_M7089_469.fna	Neisseria meningitidis	Hit above threshold	0.999516554	0	980/1000	M38824_S5_cleaned.fasta	BML_collection
Streptococcus_pneumoniae_2842STDY5753578_7474.fna	Streptococcus pneumoniae	Hit above threshold	0.99051292	0	694/1000	s_pneumoniae_R6_ref.fasta	ncbi_refseq
Neisseria_gonorrhoeae_ATL_2011_05-08_925.fna	Neisseria gonorrhoeae	Hit above threshold	0.99939338	0	975/1000	Neisseria_gonorrhoeae_34769.fasta	ncbi_refseq
Streptococcus_pneumoniae_2245STDY5982509_2653.fna	Streptococcus pneumoniae	Hit above threshold	0.99006233	0	683/1000	M17888_HUY4190A180_cleaned.fasta	BML_collection
Streptococcus_pneumoniae_GA44452_6480.fna	Streptococcus pneumoniae	Hit above threshold	0.989559	0	671/1000	M17874_HUY4190A178_cleaned.fasta	BML_collection
Streptococcus_pneumoniae_R34-3071_2871.fna	Streptococcus pneumoniae	Hit above threshold	0.99214469	0	736/1000	M16057_HUY4190A168_cleaned.fasta	BML_collection
Escherichia_coli_SYAU2_1475.fna	Escherichia coli	Hit above threshold	0.9830464	0	539/1000	Escherichia_coli_ST648.fasta	ncbi_refseq
Listeria_monocytogenes_n_a_349.fna	Listeria monocytogenes	Hit above threshold	0.99717288	0	891/1000	Listeria_monocytogenes_N1-011A.fasta	ncbi_refseq
Streptococcus_pneumoniae_166637_6847.fna	Streptococcus pneumoniae	Hit above threshold	0.9897702	0	676/1000	s_pneumoniae_R6_ref.fasta	ncbi_refseq
Streptococcus_pneumoniae_2842STDY5643724_5516.fna	Streptococcus pneumoniae	Hit above threshold	0.99002086	0	682/1000	M17888_HUY4190A180_cleaned.fasta	BML_collection
Streptococcus_pneumoniae_SMRU1828_6013.fna	Streptococcus pneumoniae	Hit above threshold	0.9894739	0	669/1000	M26368_v0_PacBio.fasta	BML_collection
Streptococcus_pneumoniae_SMRU216_3333.fna	Streptococcus pneumoniae	Hit above threshold	0.9898122	0	677/1000	M23734_v0_PacBio.fasta	BML_collection
Neisseria_meningitidis_NM134_526.fna	Neisseria meningitidis	Hit above threshold	0.99244055	0	744/1000	M02568_HUY3652A19_cleaned.fasta	BML_collection
Streptococcus_pneumoniae_2842STDY5643852_9083.fna	Streptococcus pneumoniae	Hit above threshold	0.9974532	0	901/1000	M17868_HUY4190A173_cleaned.fasta	BML_collection
Listeria_monocytogenes_CDPHFDLB-F14M01297-C2_981.fna	Listeria monocytogenes	Hit above threshold	0.99585191	0	846/1000	M13455_v0_PacBio.fasta	BML_collection
Escherichia_coli_KTE26_3620.fna	Escherichia coli	Hit above threshold	0.9863504	0	601/1000	Escherichia_coli_C4.fasta	ncbi_refseq
Streptococcus_pneumoniae_type_strain:_N_5291.fna	Streptococcus pneumoniae	Hit above threshold	0.99010371	0	684/1000	M26368_v0_PacBio.fasta	BML_collection
n_subflava_0_.fna	Neisseria subflava	Hit above threshold	0.9554394	0	244/1000	Neisseria_sp._HMSC072C05.fasta	ncbi_refseq
Escherichia_coli_GN02690_258.fna	Escherichia coli	Hit above threshold	0.99685914	0	880/1000	Escherichia_coli_ST648.fasta	ncbi_refseq
Streptococcus_pneumoniae_NP7095_3133.fna	Streptococcus pneumoniae	Hit above threshold	0.99225617	0	739/1000	M16057_HUY4190A168_cleaned.fasta	BML_collection
Listeria_monocytogenes_LM62_819.fna	Listeria innocua	No hit above threshold from reference collection - Reporting Top RefSeq Hit	0.988016	0	636/1000	Listeria_innocua_ATCC_33091	ncbi_refseq
Streptococcus_pneumoniae_SMRU2028_6298.fna	Streptococcus pneumoniae	Hit above threshold	0.9898122	0	677/1000	M17888_HUY4190A180_cleaned.fasta	BML_collection
Escherichia_coli_GCF_000941995.1_1358.fna	Escherichia coli	Hit above threshold	0.99229319	0	740/1000	Escherichia_coli_2011C-3911.fasta	ncbi_refseq
Streptococcus_pneumoniae_SMRU2058_4073.fna	Streptococcus pneumoniae	Hit above threshold	0.9881983	0	640/1000	M26368_v0_PacBio.fasta	BML_collection
Streptococcus_pneumoniae_35100_7024.fna	Streptococcus pneumoniae	Hit above threshold	0.99047237	0	693/1000	s_pneumoniae_R6_ref.fasta	ncbi_refseq
Escherichia_coli_102132_4787.fna	Escherichia coli	Hit above threshold	0.984384	0	563/1000	Escherichia_coli_2013C-4465.fasta	ncbi_refseq
n_polysaccharea_6_.fna	Neisseria polysaccharea	Hit above threshold	0.9844381	0	564/1000	Neisseria_polysaccharea_NS342.fasta	ncbi_refseq
Streptococcus_pneumoniae_6B_8216.fna	Streptococcus pneumoniae	Hit above threshold	0.99221908	0	738/1000	M17867_HUY4190A172_cleaned.fasta	BML_collection
Escherichia_coli_INSRA6015_4990.fna	Escherichia coli	Hit above threshold	0.99221908	0	738/1000	Escherichia_coli_C2.fasta	ncbi_refseq
Streptococcus_pneumoniae_SMRU2337_8475.fna	Streptococcus pneumoniae	Hit above threshold	0.988379	0	644/1000	s_pneumoniae_R6_ref.fasta	ncbi_refseq
Escherichia_coli_5.1-R1_3224.fna	Escherichia coli	Hit above threshold	0.99095355	0	705/1000	Escherichia_coli_NGF1.fasta	ncbi_refseq
Listeria_monocytogenes_BCW_4285_364.fna	Listeria monocytogenes	Hit above threshold	1.0	0	1000/1000	M13455_v0_PacBio.fasta	BML_collection
Streptococcus_pneumoniae_2690STDY5561762_6335.fna	Streptococcus pneumoniae	Hit above threshold	0.999043417	0	961/1000	Streptococcus_pneumoniae_BHN418.fasta	ncbi_refseq
Escherichia_coli_1409150006_718.fna	Escherichia coli	Hit above threshold	0.999093876	0	963/1000	Escherichia_coli_NGF1.fasta	ncbi_refseq
Escherichia_coli_102928_3567.fna	Escherichia coli	Hit above threshold	0.967171	0	335/1000	Escherichia_coli_MRSN346647.fasta	ncbi_refseq
Listeria_monocytogenes_MQ130029_161.fna	Listeria monocytogenes	Hit above threshold	0.99896744	0	958/1000	Listeria_monocytogenes_WSLC_1018.fasta	ncbi_refseq
Streptococcus_pneumoniae_08B02909_6398.fna	Streptococcus pneumoniae	Hit above threshold	0.99683034	0	879/1000	Streptococcus_pneumoniae_SP64.fasta	ncbi_refseq
Streptococcus_pneumoniae_spnIC42_8157.fna	Streptococcus pneumoniae	Hit above threshold	0.99770158	0	910/1000	M17867_HUY4190A172_cleaned.fasta	BML_collection
Streptococcus_pneumoniae_SMRU1190_9297.fna	Streptococcus pneumoniae	Hit above threshold	0.99868577	0	947/1000	M17877_HUY4190A179_cleaned.fasta	BML_collection
Escherichia_coli_DH1_5246.fna	Escherichia coli	Hit above threshold	0.999808374	0	992/1000	Escherichia_coli_MGY.fasta	ncbi_refseq
Streptococcus_pneumoniae_2842STDY5753407_2575.fna	Streptococcus pneumoniae	Hit above threshold	0.99703098	0	886/1000	Streptococcus_pneumoniae_BHN418.fasta	ncbi_refseq
Escherichia_coli_CT48C.C2_2803.fna	Escherichia coli	Hit above threshold	0.99071442	0	699/1000	Escherichia_coli_H14.fasta	ncbi_refseq
Listeria_monocytogenes_BCW_2984_937.fna	Listeria monocytogenes	Hit above threshold	0.99504094	0	820/1000	M13455_v0_PacBio.fasta	BML_collection
Neisseria_gonorrhoeae_MU_NG18_908.fna	Neisseria gonorrhoeae	Hit above threshold	0.9974532	0	901/1000	Neisseria_gonorrhoeae_GCGS184.fasta	ncbi_refseq
Listeria_monocytogenes_BCW_4769_441.fna	Listeria monocytogenes	Hit above threshold	0.99971169	0	988/1000	Listeria_monocytogenes_N2306.fasta	ncbi_refseq
Streptococcus_pneumoniae_SPN_21_3838.fna	Streptococcus pneumoniae	Hit above threshold	0.9898122	0	677/1000	Streptococcus_pneumoniae_BHN418.fasta	ncbi_refseq
Escherichia_coli_502_ECOL_1165.fna	Escherichia coli	Hit above threshold	0.99826729	0	931/1000	Escherichia_coli_D8.fasta	ncbi_refseq
Neisseria_meningitidis_M22740_254.fna	Neisseria meningitidis	Hit above threshold	0.999565561	0	982/1000	M38824_S5_cleaned.fasta	BML_collection
Escherichia_coli_97-3250_4394.fna	Escherichia coli	Hit above threshold	0.99824078	0	930/1000	Escherichia_coli_FORC_028.fasta	ncbi_refseq
Escherichia_coli_5.0588_1212.fna	Escherichia coli	Hit above threshold	0.99395628	0	787/1000	Escherichia_coli_S50.fasta	ncbi_refseq
Escherichia_coli_UMDKSU-2013-3-533B_202.fna	Escherichia coli	Hit above threshold	0.99526292	0	827/1000	Escherichia_coli_C3.fasta	ncbi_refseq
Streptococcus_pneumoniae_2690STDY5561841_6183.fna	Streptococcus pneumoniae	Hit above threshold	0.9999044753	0	996/1000	Streptococcus_pneumoniae_BHN418.fasta	ncbi_refseq
Streptococcus_pneumoniae_SMRU2010_2821.fna	Streptococcus pneumoniae	Hit above threshold	0.9897702	0	676/1000	Streptococcus_pneumoniae_SP49.fasta	ncbi_refseq
Streptococcus_pneumoniae_TIGR4_5156.fna	Streptococcus pneumoniae	Hit above threshold	0.99035024	0	690/1000	M17873_HUY4190A177_cleaned.fasta	BML_collection
Neisseria_meningitidis_M25472_246.fna	Neisseria meningitidis	Hit above threshold	0.999687427	0	987/1000	M38824_S5_cleaned.fasta	BML_collection
Streptococcus_pneumoniae_SMRU1786_8352.fna	Streptococcus pneumoniae	Hit above threshold	0.99035024	0	690/1000	M16057_HUY4190A168_cleaned.fasta	BML_collection
Escherichia_coli_K9_45F_5412.fna	Escherichia coli	Hit above threshold	0.99842547	0	937/1000	Escherichia_coli_9000.fasta	ncbi_refseq
Escherichia_coli_ST2747_2649.fna	Escherichia coli	Hit above threshold	0.9842211	0	560/1000	Escherichia_coli_MRSN346647.fasta	ncbi_refseq
Listeria_monocytogenes_4b_H7858_929.fna	Listeria monocytogenes	Hit above threshold	0.99388844	0	785/1000	M13455_v0_PacBio.fasta	BML_collection
Escherichia_coli_NA097_1057.fna	Escherichia coli	Hit above threshold	0.99808084	0	924/1000	Escherichia_coli_ZH193.fasta	ncbi_refseq
Streptococcus_pneumoniae_0276_7653.fna	Streptococcus pneumoniae	Hit above threshold	0.99731361	0	896/1000	Streptococcus_pneumoniae_1719.fasta	ncbi_refseq
Streptococcus_pneumoniae_SMRU857_9899.fna	Streptococcus pneumoniae	Hit above threshold	0.99700246	0	885/1000	Streptococcus_pneumoniae_SP64.fasta	ncbi_refseq
Escherichia_coli_EC1862_1242.fna	Escherichia coli	Hit above threshold	0.9988144	0	952/1000	Escherichia_coli_9000.fasta	ncbi_refseq
Streptococcus_pneumoniae_2842STDY5644366_9371.fna	Streptococcus pneumoniae	Hit above threshold	0.9897282	0	675/1000	M26368_v0_PacBio.fasta	BML_collection
Streptococcus_pneumoniae_SPN1041_3046.fna	Streptococcus pneumoniae	Hit above threshold	0.9999044753	0	996/1000	M23734_v0_PacBio.fasta	BML_collection
n_subflava_8_.fna	Neisseria subflava	Hit above threshold	0.9666336	0	330/1000	C2008001664.fasta	MN_lab
Escherichia_coli_sheep4_3343.fna	Escherichia coli	Hit above threshold	0.9876	0	627/1000	Escherichia_coli_H10.fasta	ncbi_refseq
Escherichia_coli_503537_aEPEC_2293.fna	Escherichia coli	Hit above threshold	0.99118983	0	711/1000	Escherichia_coli_SLK172.fasta	ncbi_refseq
Streptococcus_pneumoniae_0253_2699.fna	Streptococcus pneumoniae	Hit above threshold	0.9974532	0	901/1000	Streptococcus_pneumoniae_MNZ14.fasta	ncbi_refseq
Escherichia_coli_BIDMC_19B_772.fna	Escherichia coli	Hit above threshold	0.9935108	0	774/1000	Escherichia_coli_ST648.fasta	ncbi_refseq
Neisseria_meningitidis_992008_23.fna	Neisseria meningitidis	Hit above threshold	0.99579082	0	844/1000	M27527_HUY3136A55_cleaned.fasta	BML_collection
Streptococcus_pneumoniae_SP6-BS73_9122.fna	Streptococcus pneumoniae	Hit above threshold	0.99055338	0	695/1000	M17873_HUY4190A177_cleaned.fasta	BML_collection
Streptococcus_pneumoniae_9607+10105_4680.fna	Streptococcus pneumoniae	Hit above threshold	0.99778358	0	913/1000	M17867_HUY4190A172_cleaned.fasta	BML_collection
Streptococcus_pneumoniae_2842STDY5753209_9299.fna	Streptococcus pneumoniae	Hit above threshold	0.99871158	0	948/1000	M17868_HUY4190A173_cleaned.fasta	BML_collection
Streptococcus_pneumoniae_2690STDY5561786_7518.fna	Streptococcus pneumoniae	Hit above threshold	0.9999044753	0	996/1000	Streptococcus_pneumoniae_BHN418.fasta	ncbi_refseq
Streptococcus_pneumoniae_R34-3187_3339.fna	Streptococcus pneumoniae	Hit above threshold	0.99095355	0	705/1000	s_pneumoniae_R6_ref.fasta	ncbi_refseq
Neisseria_meningitidis_NM2369_133.fna	Neisseria meningitidis	Hit above threshold	0.9988911	0	955/1000	M14418_S17_cleaned.fasta	BML_collection
Streptococcus_pneumoniae_SMRU2478_8467.fna	Streptococcus pneumoniae	Hit above threshold	0.9897702	0	676/1000	M17891_HUY4190A181_cleaned.fasta	BML_collection
Escherichia_coli_G228_598.fna	Escherichia coli	Hit above threshold	0.99330156	0	768/1000	Escherichia_coli_MGY.fasta	ncbi_refseq
Escherichia_coli_MS_110-3_4715.fna	Escherichia coli	Hit above threshold	0.99513641	0	823/1000	Escherichia_coli_SF-173.fasta	ncbi_refseq
Escherichia_coli_E._coli_292.fna	Escherichia coli	Hit above threshold	0.99800029	0	921/1000	Escherichia_coli_FORC_028.fasta	ncbi_refseq
Streptococcus_pneumoniae_EU-NP05_4182.fna	Streptococcus pneumoniae	Hit above threshold	0.99708788	0	888/1000	M17874_HUY4190A178_cleaned.fasta	BML_collection
Escherichia_coli_F13P4_2500.fna	Escherichia coli	Hit above threshold	0.99291178	0	757/1000	Escherichia_coli_H7.fasta	ncbi_refseq
n_lactamica_131_.fna	Neisseria lactamica	Hit above threshold	0.9876932	0	629/1000	Neisseria_lactamica_020-06.fasta	ncbi_refseq
Escherichia_coli_KTE202_5143.fna	Escherichia coli	Hit above threshold	0.9879702	0	635/1000	Escherichia_coli_C4.fasta	ncbi_refseq
Escherichia_coli_sheep6_5369.fna	Escherichia coli	Hit above threshold	0.9897702	0	676/1000	Escherichia_coli_H10.fasta	ncbi_refseq
Escherichia_coli_BIDMC111_2253.fna	Escherichia coli	Hit above threshold	0.99759164	0	906/1000	Escherichia_coli_ZH193.fasta	ncbi_refseq
Listeria_monocytogenes_LM57179_574.fna	Listeria monocytogenes	Hit above threshold	0.99858214	0	943/1000	l_monocytogenes_EDG_ref.fasta	ncbi_refseq
Escherichia_coli_KTE102_3563.fna	Escherichia coli	Hit above threshold	0.9856973	0	588/1000	Escherichia_coli_S3.fasta	ncbi_refseq
Escherichia_coli_3-373-03_S3_C1_3489.fna	Escherichia coli	Hit above threshold	0.99269574	0	751/1000	Escherichia_coli_MGY.fasta	ncbi_refseq
Streptococcus_pneumoniae_BHN638_3765.fna	Streptococcus pneumoniae	Hit above threshold	0.99941809	0	976/1000	M17888_HUY4190A180_cleaned.fasta	BML_collection
Escherichia_coli_PA24_2286.fna	Escherichia coli	Hit above threshold	0.99829376	0	932/1000	Escherichia_coli_9000.fasta	ncbi_refseq
Streptococcus_pneumoniae_0272_5173.fna	Streptococcus pneumoniae	Hit above threshold	0.99805403	0	923/1000	Streptococcus_pneumoniae_1719.fasta	ncbi_refseq
Haemophilus_haemolyticus_M21639_175.fna	Haemophilus haemolyticus	Hit above threshold	0.9529959	0	229/1000	M19066_HUY4190A117_cleaned.fasta	BML_collection
Streptococcus_pneumoniae_BR1039_5507.fna	Streptococcus pneumoniae	Hit above threshold	0.99240382	0	743/1000	M16057_HUY4190A168_cleaned.fasta	BML_collection
Escherichia_coli_YS_river_water_2707.fna	Escherichia coli	Hit above threshold	0.99691662	0	882/1000	Escherichia_coli_H2.fasta	ncbi_refseq
Escherichia_coli_EDL_932_1292.fna	Escherichia coli	Hit above threshold	0.99878876	0	951/1000	Escherichia_coli_9000.fasta	ncbi_refseq
Escherichia_coli_R402077_4642.fna	Escherichia coli	Hit above threshold	0.99107204	0	708/1000	Escherichia_coli_MGY.fasta	ncbi_refseq
Streptococcus_pneumoniae_SMRU1071_7589.fna	Streptococcus pneumoniae	Hit above threshold	0.9852855	0	580/1000	M23734_v0_PacBio.fasta	BML_collection
Neisseria_gonorrhoeae_GCGS054_1171.fna	Neisseria gonorrhoeae	Hit above threshold	0.999565561	0	982/1000	Neisseria_gonorrhoeae_NCCP11945.fasta	ncbi_refseq
Streptococcus_pneumoniae_MT1_3810.fna	Streptococcus pneumoniae	Hit above threshold	0.9915005	0	719/1000	M17874_HUY4190A178_cleaned.fasta	BML_collection
Listeria_monocytogenes_OLM_11_509.fna	Listeria monocytogenes	Hit above threshold	0.999541076	0	981/1000	M13455_v0_PacBio.fasta	BML_collection
Streptococcus_pneumoniae_37_2552.fna	Streptococcus pneumoniae	Hit above threshold	0.9861515	0	597/1000	M16057_HUY4190A168_cleaned.fasta	BML_collection
Escherichia_coli_95JB1_3628.fna	Escherichia coli	Hit above threshold	0.99284004	0	755/1000	Escherichia_coli_FORC_028.fasta	ncbi_refseq
Streptococcus_pneumoniae_2842STDY5881951_6571.fna	Streptococcus pneumoniae	Hit above threshold	0.99039103	0	691/1000	M17873_HUY4190A177_cleaned.fasta	BML_collection
Escherichia_coli_2720900_2011.fna	Escherichia coli	Hit above threshold	0.9898122	0	677/1000	Escherichia_coli_H14.fasta	ncbi_refseq
Streptococcus_pneumoniae_2842STDY5643886_4750.fna	Streptococcus pneumoniae	Hit above threshold	0.9999284103	0	997/1000	M17888_HUY4190A180_cleaned.fasta	BML_collection
Escherichia_coli_F5656C1_1495.fna	Escherichia coli	Hit above threshold	0.99612422	0	855/1000	Escherichia_coli_FORC_031.fasta	ncbi_refseq
Listeria_monocytogenes_A8_396.fna	Listeria monocytogenes	Hit above threshold	0.99855613	0	942/1000	Listeria_monocytogenes_C1-387.fasta	ncbi_refseq
Escherichia_coli_MS_200-1_2476.fna	Escherichia coli	Hit above threshold	0.9976467	0	908/1000	Escherichia_coli_K-15KW01.fasta	ncbi_refseq
Streptococcus_pneumoniae_SMRU2721_3136.fna	Streptococcus pneumoniae	Hit above threshold	0.99043174	0	692/1000	M17888_HUY4190A180_cleaned.fasta	BML_collection
Streptococcus_pneumoniae_ND6100_4288.fna	Streptococcus pneumoniae	Hit above threshold	0.99462131	0	807/1000	Streptococcus_pneumoniae_SP49.fasta	ncbi_refseq
Streptococcus_pneumoniae_SMRU1156_4500.fna	Streptococcus pneumoniae	Hit above threshold	0.99199503	0	732/1000	M16071_HUY4190A171_cleaned.fasta	BML_collection
Escherichia_coli_103578_1777.fna	Escherichia coli	Hit above threshold	0.99471901	0	810/1000	Escherichia_coli_C3.fasta	ncbi_refseq
Listeria_monocytogenes_ILCC619_911.fna	Listeria monocytogenes	Hit above threshold	0.999018129	0	960/1000	Listeria_monocytogenes_WSLC_1018.fasta	ncbi_refseq
Streptococcus_pneumoniae_SMRU1036_7903.fna	Streptococcus pneumoniae	Hit above threshold	0.9892164	0	663/1000	M17877_HUY4190A179_cleaned.fasta	BML_collection
Escherichia_coli_ECOR31_1909.fna	Escherichia coli	Hit above threshold	0.9838916	0	554/1000	Escherichia_coli_2013C-4465.fasta	ncbi_refseq
Streptococcus_pneumoniae_Hermans-394_7101.fna	Streptococcus pneumoniae	Hit above threshold	0.99063406	0	697/1000	s_pneumoniae_R6_ref.fasta	ncbi_refseq
Escherichia_coli_upec-257_5082.fna	Escherichia coli	Hit above threshold	0.9865964	0	606/1000	Escherichia_coli_NGF1.fasta	ncbi_refseq
Streptococcus_pneumoniae_MD5021_3364.fna	Streptococcus pneumoniae	Hit above threshold	0.99071442	0	699/1000	s_pneumoniae_R6_ref.fasta	ncbi_refseq
Streptococcus_pneumoniae_Hermans-1075_3597.fna	Streptococcus pneumoniae	Hit above threshold	0.99083435	0	702/1000	M17891_HUY4190A181_cleaned.fasta	BML_collection
Streptococcus_pneumoniae_SMRU2339_6039.fna	Streptococcus pneumoniae	Hit above threshold	0.99191976	0	730/1000	M17874_HUY4190A178_cleaned.fasta	BML_collection
Streptococcus_pneumoniae_R34-3120_9801.fna	Streptococcus pneumoniae	Hit above threshold	0.99095355	0	705/1000	s_pneumoniae_R6_ref.fasta	ncbi_refseq
Streptococcus_pneumoniae_2842STDY5753705_4289.fna	Streptococcus pneumoniae	Hit above threshold	0.99639238	0	864/1000	M17874_HUY4190A178_cleaned.fasta	BML_collection
Streptococcus_pneumoniae_BS458_9020.fna	Streptococcus pneumoniae	Hit above threshold	0.9896014	0	672/1000	M26368_v0_PacBio.fasta	BML_collection
Streptococcus_pneumoniae_6B_8221.fna	Streptococcus pneumoniae	Hit above threshold	0.99221908	0	738/1000	M17867_HUY4190A172_cleaned.fasta	BML_collection
Escherichia_coli_3-S1R_3498.fna	Escherichia coli	Hit above threshold	0.99458863	0	806/1000	Escherichia_coli_SF-173.fasta	ncbi_refseq
Listeria_monocytogenes_FSL_R8-7450_453.fna	Listeria monocytogenes	Hit above threshold	0.99491286	0	816/1000	Listeria_monocytogenes_10-092876-0168.fasta	ncbi_refseq
Escherichia_coli_CVM9574_5429.fna	Escherichia coli	Hit above threshold	0.99244055	0	744/1000	Escherichia_coli_FORC_028.fasta	ncbi_refseq
Streptococcus_pneumoniae_SMRU2413_4683.fna	Streptococcus pneumoniae	Hit above threshold	0.99146194	0	718/1000	M17874_HUY4190A178_cleaned.fasta	BML_collection
Streptococcus_pneumoniae_2842STDY5643966_5064.fna	Streptococcus pneumoniae	Hit above threshold	0.9894312	0	668/1000	s_pneumoniae_R6_ref.fasta	ncbi_refseq
Streptococcus_pneumoniae_08B04886_4557.fna	Streptococcus pneumoniae	Hit above threshold	0.99648086	0	867/1000	Streptococcus_pneumoniae_SP64.fasta	ncbi_refseq
Streptococcus_pneumoniae_2245STDY5699094_8015.fna	Streptococcus pneumoniae	Hit above threshold	0.999687427	0	987/1000	Streptococcus_pneumoniae_SP64.fasta	ncbi_refseq
Streptococcus_pneumoniae_Hermans-1591_3552.fna	Streptococcus pneumoniae	Hit above threshold	0.99030936	0	689/1000	M26368_v0_PacBio.fasta	BML_collection
Streptococcus_pneumoniae_0268_2804.fna	Streptococcus pneumoniae	Hit above threshold	0.99791935	0	918/1000	Streptococcus_pneumoniae_MNZ14.fasta	ncbi_refseq
Escherichia_coli_400897_aEPEC_2540.fna	Escherichia coli	Hit above threshold	0.99214469	0	736/1000	Escherichia_coli_FORC_028.fasta	ncbi_refseq
Neisseria_gonorrhoeae_GCGS102_1190.fna	Neisseria gonorrhoeae	Hit above threshold	0.999119047	0	964/1000	Neisseria_gonorrhoeae_NCCP11945.fasta	ncbi_refseq
Escherichia_coli_100854_2857.fna	Escherichia coli	Hit above threshold	0.99319605	0	765/1000	Escherichia_coli_MGY.fasta	ncbi_refseq
Streptococcus_pneumoniae_R34-3029_6305.fna	Streptococcus pneumoniae	Hit above threshold	0.9897282	0	675/1000	s_pneumoniae_R6_ref.fasta	ncbi_refseq
Escherichia_coli_CI5_2334.fna	Escherichia coli	Hit above threshold	0.99603392	0	852/1000	Escherichia_coli_M1.fasta	ncbi_refseq
Escherichia_coli_USML2_5107.fna	Escherichia coli	Hit above threshold	0.999144179	0	965/1000	Escherichia_coli_MGY.fasta	ncbi_refseq
Neisseria_meningitidis_NM2432_628.fna	Neisseria meningitidis	Hit above threshold	0.99876307	0	950/1000	M14418_S17_cleaned.fasta	BML_collection
Streptococcus_pneumoniae_9908+13028_7926.fna	Streptococcus pneumoniae	Hit above threshold	0.99794637	0	919/1000	M17867_HUY4190A172_cleaned.fasta	BML_collection
Streptococcus_pneumoniae_2690STDY5561753_5710.fna	Streptococcus pneumoniae	Hit above threshold	0.9999284103	0	997/1000	Streptococcus_pneumoniae_BHN418.fasta	ncbi_refseq
Escherichia_coli_KD1_609.fna	Escherichia coli	Hit above threshold	0.9889556	0	657/1000	Escherichia_coli_NGF1.fasta	ncbi_refseq
Streptococcus_pneumoniae_2842STDY5753167_5205.fna	Streptococcus pneumoniae	Hit above threshold	0.9889993	0	658/1000	Streptococcus_pneumoniae_SP64.fasta	ncbi_refseq
Streptococcus_pneumoniae_0140_7447.fna	Streptococcus pneumoniae	Hit above threshold	0.989686	0	674/1000	M26368_v0_PacBio.fasta	BML_collection
Streptococcus_pneumoniae_spnIC145_4989.fna	Streptococcus pneumoniae	Hit above threshold	0.99813432	0	926/1000	M17867_HUY4190A172_cleaned.fasta	BML_collection
Listeria_monocytogenes_2008-911_710.fna	Listeria monocytogenes	Hit above threshold	0.99717288	0	891/1000	l_monocytogenes_EDG_ref.fasta	ncbi_refseq
Escherichia_coli_401588_925.fna	Escherichia coli	Hit above threshold	0.9816259	0	515/1000	Escherichia_coli_NGF1.fasta	ncbi_refseq
Streptococcus_pneumoniae_A31470_9940.fna	Streptococcus pneumoniae	Hit above threshold	0.99717288	0	891/1000	M23734_v0_PacBio.fasta	BML_collection
Streptococcus_pneumoniae_B10199_4191.fna	Streptococcus pneumoniae	Hit above threshold	0.9909139	0	704/1000	M17870_HUY4190A175_cleaned.fasta	BML_collection
Streptococcus_pneumoniae_R34-3177_8657.fna	Streptococcus pneumoniae	Hit above threshold	0.9899377	0	680/1000	s_pneumoniae_R6_ref.fasta	ncbi_refseq
Streptococcus_pneumoniae_6B_8207.fna	Streptococcus pneumoniae	Hit above threshold	0.99221908	0	738/1000	M17867_HUY4190A172_cleaned.fasta	BML_collection
Escherichia_coli_STEC_2764_4716.fna	Escherichia coli	Hit above threshold	0.9893026	0	665/1000	Escherichia_coli_FORC_041.fasta	ncbi_refseq
Escherichia_coli_upec-249_2777.fna	Escherichia coli	Hit above threshold	0.99519978	0	825/1000	Escherichia_coli_SF-173.fasta	ncbi_refseq
Streptococcus_pneumoniae_2842STDY5644544_9963.fna	Streptococcus pneumoniae	Hit above threshold	0.9899793	0	681/1000	M17888_HUY4190A180_cleaned.fasta	BML_collection
Escherichia_coli_5-172-05_S4_C2_5230.fna	Escherichia coli	Hit above threshold	0.99491286	0	816/1000	Escherichia_coli_MGY.fasta	ncbi_refseq
Streptococcus_pneumoniae_SMRU3046_5131.fna	Streptococcus pneumoniae	Hit above threshold	0.9893884	0	667/1000	M23734_v0_PacBio.fasta	BML_collection
Streptococcus_pneumoniae_2245STDY5608960_6390.fna	Streptococcus pneumoniae	Hit above threshold	0.99043174	0	692/1000	s_pneumoniae_R6_ref.fasta	ncbi_refseq
Listeria_monocytogenes_BCW_4764_47.fna	Listeria monocytogenes	Hit above threshold	0.99863404	0	945/1000	l_monocytogenes_EDG_ref.fasta	ncbi_refseq
Listeria_monocytogenes_Lm218_587.fna	Listeria monocytogenes	Hit above threshold	0.99794637	0	919/1000	l_monocytogenes_EDG_ref.fasta	ncbi_refseq
Escherichia_coli_GSK2022_3587.fna	Escherichia coli	Hit above threshold	0.99059376	0	696/1000	Escherichia_coli_SF-173.fasta	ncbi_refseq
Escherichia_coli_2747800_142.fna	Escherichia coli	Hit above threshold	0.99002086	0	682/1000	Escherichia_coli_CFSAN029787.fasta	ncbi_refseq
Streptococcus_pneumoniae_SMRU1158_7661.fna	Streptococcus pneumoniae	Hit above threshold	0.99014501	0	685/1000	M17873_HUY4190A177_cleaned.fasta	BML_collection
Streptococcus_pneumoniae_SMRU3101_8501.fna	Streptococcus pneumoniae	Hit above threshold	0.9893455	0	666/1000	M16057_HUY4190A168_cleaned.fasta	BML_collection
Streptococcus_pneumoniae_SMRU1494_6638.fna	Streptococcus pneumoniae	Hit above threshold	0.9861015	0	596/1000	M17888_HUY4190A180_cleaned.fasta	BML_collection
Streptococcus_pneumoniae_SMRU2903_8018.fna	Streptococcus pneumoniae	Hit above threshold	0.99725746	0	894/1000	Streptococcus_pneumoniae_SP64.fasta	ncbi_refseq
Escherichia_coli_upec-124_1012.fna	Escherichia coli	Hit above threshold	0.99563717	0	839/1000	Escherichia_coli_SF-173.fasta	ncbi_refseq
Escherichia_coli_ESC173_4659.fna	Escherichia coli	Hit above threshold	0.99111138	0	709/1000	Escherichia_coli_FORC_041.fasta	ncbi_refseq
Streptococcus_pneumoniae_2690STDY5561887_4436.fna	Streptococcus pneumoniae	Hit above threshold	0.999880504	0	995/1000	Streptococcus_pneumoniae_BHN418.fasta	ncbi_refseq
Streptococcus_pneumoniae_SMRU2523_2884.fna	Streptococcus pneumoniae	Hit above threshold	0.99079445	0	701/1000	M16057_HUY4190A168_cleaned.fasta	BML_collection
Streptococcus_pneumoniae_SMRU2994_4421.fna	Streptococcus pneumoniae	Hit above threshold	0.99083435	0	702/1000	M16057_HUY4190A168_cleaned.fasta	BML_collection
Escherichia_coli_B54_2887.fna	Escherichia coli	Hit above threshold	0.99645141	0	866/1000	Escherichia_coli_ZH193.fasta	ncbi_refseq
Escherichia_coli_CB7326_1052.fna	Escherichia coli	Hit above threshold	0.999068666	0	962/1000	Escherichia_coli_9000.fasta	ncbi_refseq
Streptococcus_pneumoniae_SMRU2239_5931.fna	Streptococcus pneumoniae	Hit above threshold	0.9881529	0	639/1000	M26368_v0_PacBio.fasta	BML_collection
Escherichia_coli_TW18710_4585.fna	Escherichia coli	Hit above threshold	0.988379	0	644/1000	Escherichia_coli_FORC_041.fasta	ncbi_refseq
Streptococcus_pneumoniae_BS_06_8646.fna	Streptococcus pneumoniae	Hit above threshold	0.998161	0	927/1000	M17867_HUY4190A172_cleaned.fasta	BML_collection
Escherichia_coli_E._coli_295.fna	Escherichia coli	Hit above threshold	0.99800029	0	921/1000	Escherichia_coli_FORC_028.fasta	ncbi_refseq
Streptococcus_pneumoniae_SMRU1390_9913.fna	Streptococcus pneumoniae	Hit above threshold	0.9862014	0	598/1000	M17888_HUY4190A180_cleaned.fasta	BML_collection
Listeria_monocytogenes_LM53_90.fna	Listeria monocytogenes	Hit above threshold	0.99805403	0	923/1000	l_monocytogenes_EDG_ref.fasta	ncbi_refseq
Escherichia_coli_P0302293.2_1476.fna	Escherichia coli	Hit above threshold	0.99207	0	734/1000	Escherichia_coli_S51.fasta	ncbi_refseq
Escherichia_coli_2-460-02_S3_C1_4953.fna	Escherichia coli	Hit above threshold	0.99214469	0	736/1000	Escherichia_coli_MGY.fasta	ncbi_refseq
Escherichia_coli_STEC_1634_591.fna	Escherichia coli	Hit above threshold	0.9889556	0	657/1000	Escherichia_coli_H14.fasta	ncbi_refseq
Streptococcus_pneumoniae_SMRU202_3183.fna	Streptococcus pneumoniae	Hit above threshold	0.9879243	0	634/1000	M17873_HUY4190A177_cleaned.fasta	BML_collection
Escherichia_coli_BIDMC_74_5014.fna	Escherichia coli	Hit above threshold	0.9902684	0	688/1000	Escherichia_coli_RM9387.fasta	ncbi_refseq
Escherichia_coli_B102_2642.fna	Escherichia coli	Hit above threshold	0.99845168	0	938/1000	Escherichia_coli_9000.fasta	ncbi_refseq
Streptococcus_pneumoniae_2842STDY5753803_6370.fna	Streptococcus pneumoniae	Hit above threshold	0.99759164	0	906/1000	M17868_HUY4190A173_cleaned.fasta	BML_collection
Escherichia_coli_GCF_000937715.2_3771.fna	Escherichia coli	Hit above threshold	0.99039103	0	691/1000	Escherichia_coli_FORC_041.fasta	ncbi_refseq
Escherichia_coli_upec-207_3429.fna	Escherichia coli	Hit above threshold	0.99333659	0	769/1000	Escherichia_coli_D8.fasta	ncbi_refseq
Escherichia_coli_2010C-4732_2038.fna	Escherichia coli	Hit above threshold	0.9884687	0	646/1000	Escherichia_coli_CFSAN004176.fasta	ncbi_refseq
Escherichia_coli_C353_09_4407.fna	Escherichia coli	Hit above threshold	0.9847064	0	569/1000	Escherichia_coli_C4.fasta	ncbi_refseq
Escherichia_coli_GN05705_2263.fna	Escherichia coli	Hit above threshold	0.999219342	0	968/1000	Escherichia_coli_ZH193.fasta	ncbi_refseq
Streptococcus_pneumoniae_SMRU1549_8890.fna	Streptococcus pneumoniae	Hit above threshold	0.9898122	0	677/1000	M26368_v0_PacBio.fasta	BML_collection
Escherichia_coli_K6895_4050.fna	Escherichia coli	Hit above threshold	0.99284004	0	755/1000	Escherichia_coli_FORC_028.fasta	ncbi_refseq
Streptococcus_pneumoniae_spnIC43_7642.fna	Streptococcus pneumoniae	Hit above threshold	0.9976467	0	908/1000	M17867_HUY4190A172_cleaned.fasta	BML_collection
Escherichia_coli_E75_4799.fna	Escherichia coli	Hit above threshold	0.99705946	0	887/1000	Escherichia_coli_K-15KW01.fasta	ncbi_refseq
Escherichia_coli_ED603_2559.fna	Escherichia coli	Hit above threshold	0.9881529	0	639/1000	Escherichia_coli_H3.fasta	ncbi_refseq
Streptococcus_pneumoniae_SMRU2598_9139.fna	Streptococcus pneumoniae	Hit above threshold	0.99229319	0	740/1000	M17870_HUY4190A175_cleaned.fasta	BML_collection
Streptococcus_pneumoniae_SMRU1131_2823.fna	Streptococcus pneumoniae	Hit above threshold	0.99059376	0	696/1000	M17888_HUY4190A180_cleaned.fasta	BML_collection
Neisseria_meningitidis_2842STDY5881439_307.fna	Neisseria meningitidis	Hit above threshold	0.999219342	0	968/1000	M05726_HUY3970A7_cleaned.fasta	BML_collection
Streptococcus_pneumoniae_SMRU1225_4390.fna	Streptococcus pneumoniae	Hit above threshold	0.99705946	0	887/1000	Streptococcus_pneumoniae_SP64.fasta	ncbi_refseq
Streptococcus_pneumoniae_29546-6B_9014.fna	Streptococcus pneumoniae	Hit above threshold	0.9899377	0	680/1000	M16071_HUY4190A171_cleaned.fasta	BML_collection
Escherichia_coli_CVM_N37067PS_858.fna	Escherichia coli	Hit above threshold	0.99468651	0	809/1000	Escherichia_coli_S3.fasta	ncbi_refseq
Listeria_monocytogenes_n_a_326.fna	Listeria monocytogenes	Hit above threshold	0.99717288	0	891/1000	Listeria_monocytogenes_N1-011A.fasta	ncbi_refseq
Streptococcus_pneumoniae_21320-19F_9925.fna	Streptococcus pneumoniae	Hit above threshold	0.9885135	0	647/1000	M26368_v0_PacBio.fasta	BML_collection
Escherichia_coli_381-1_1183.fna	Escherichia coli	Hit above threshold	0.99886557	0	954/1000	Escherichia_coli_GCF_000967155.2.fasta	ncbi_refseq
Streptococcus_pneumoniae_SMRU803_6267.fna	Streptococcus pneumoniae	Hit above threshold	0.99624391	0	859/1000	Streptococcus_pneumoniae_SP64.fasta	ncbi_refseq
Streptococcus_pneumoniae_type_strain:_N_5327.fna	Streptococcus pneumoniae	Hit above threshold	0.99010371	0	684/1000	M26368_v0_PacBio.fasta	BML_collection
Escherichia_coli_swine6_3434.fna	Escherichia coli	Hit above threshold	0.99478386	0	812/1000	Escherichia_coli_H1827_12.fasta	ncbi_refseq
Streptococcus_pneumoniae_4_8667.fna	Streptococcus pneumoniae	Hit above threshold	0.9897282	0	675/1000	M17873_HUY4190A177_cleaned.fasta	BML_collection
Listeria_monocytogenes_FSL_L3-0257_63.fna	Listeria monocytogenes	Hit above threshold	0.99138457	0	716/1000	l_monocytogenes_EDG_ref.fasta	ncbi_refseq
Streptococcus_pneumoniae_40_7522.fna	Streptococcus pneumoniae	Hit above threshold	0.99010371	0	684/1000	M17873_HUY4190A177_cleaned.fasta	BML_collection
Streptococcus_pneumoniae_33B_9177.fna	Streptococcus pneumoniae	Hit above threshold	0.9894312	0	668/1000	M17874_HUY4190A178_cleaned.fasta	BML_collection
Listeria_monocytogenes_BCW_2367_824.fna	Listeria monocytogenes	Hit above threshold	0.99554434	0	836/1000	Listeria_monocytogenes_N2306.fasta	ncbi_refseq
Streptococcus_pneumoniae_SMRU1201_4947.fna	Streptococcus pneumoniae	Hit above threshold	0.99071442	0	699/1000	M26368_v0_PacBio.fasta	BML_collection
n_mucosa_16_.fna	Morococcus cerebrosus	No hit above threshold from reference collection - Reporting Top RefSeq Hit	0.9880617	0	637/1000	Morococcus_cerebrosus	ncbi_refseq
Streptococcus_pneumoniae_SMRU2706_9376.fna	Streptococcus pneumoniae	Hit above threshold	0.99691662	0	882/1000	M26365_v0_PacBio.fasta	BML_collection
Listeria_monocytogenes_NRRL_B-33615_197.fna	Listeria monocytogenes	Hit above threshold	0.999194327	0	967/1000	Listeria_monocytogenes_WSLC_1018.fasta	ncbi_refseq
Streptococcus_pneumoniae_2690STDY5561883_9638.fna	Streptococcus pneumoniae	Hit above threshold	0.9999044753	0	996/1000	Streptococcus_pneumoniae_BHN418.fasta	ncbi_refseq
Streptococcus_pneumoniae_SMRU1598_3776.fna	Streptococcus pneumoniae	Hit above threshold	0.9968879	0	881/1000	Streptococcus_pneumoniae_SP64.fasta	ncbi_refseq
Streptococcus_pneumoniae_LE4124_8454.fna	Streptococcus pneumoniae	Hit above threshold	0.99095355	0	705/1000	s_pneumoniae_R6_ref.fasta	ncbi_refseq
Escherichia_coli_4626_wz_373.fna	Escherichia coli	Hit above threshold	0.9854924	0	584/1000	Escherichia_coli_C4.fasta	ncbi_refseq
Listeria_monocytogenes_SHL005_1345.fna	Listeria monocytogenes	Hit above threshold	0.999093876	0	963/1000	Listeria_monocytogenes_L1846.fasta	ncbi_refseq
Streptococcus_pneumoniae_MD5081_2598.fna	Streptococcus pneumoniae	Hit above threshold	0.99059376	0	696/1000	s_pneumoniae_R6_ref.fasta	ncbi_refseq
Escherichia_coli_2-460-02_S4_C1_5307.fna	Escherichia coli	Hit above threshold	0.99287594	0	756/1000	Escherichia_coli_MGY.fasta	ncbi_refseq
Neisseria_meningitidis_2004032_760.fna	Neisseria meningitidis	Hit above threshold	0.999093876	0	963/1000	M24705_v0_PacBio.fasta	BML_collection
Neisseria_meningitidis_2842STDY5881419_398.fna	Neisseria meningitidis	Hit above threshold	0.99924432	0	969/1000	M21717_v0_PacBio.fasta	BML_collection
Streptococcus_pneumoniae_PT8052_4203.fna	Streptococcus pneumoniae	Hit above threshold	0.9988144	0	952/1000	M17874_HUY4190A178_cleaned.fasta	BML_collection
Streptococcus_pneumoniae_2842STDY5753630_3174.fna	Streptococcus pneumoniae	Hit above threshold	0.99006233	0	683/1000	M17891_HUY4190A181_cleaned.fasta	BML_collection
Escherichia_coli_985_ECOL_2480.fna	Escherichia coli	Hit above threshold	0.99873735	0	949/1000	Escherichia_coli_ZH193.fasta	ncbi_refseq
Streptococcus_pneumoniae_2842STDY5644193_9444.fna	Streptococcus pneumoniae	Hit above threshold	0.9898541	0	678/1000	M26368_v0_PacBio.fasta	BML_collection
Escherichia_coli_CHS_77_3090.fna	Escherichia coli	Hit above threshold	0.9898541	0	678/1000	Escherichia_coli_RM9387.fasta	ncbi_refseq
Streptococcus_pneumoniae_2842STDY5881953_7791.fna	Streptococcus pneumoniae	Hit above threshold	0.99826729	0	931/1000	M16057_HUY4190A168_cleaned.fasta	BML_collection
Streptococcus_pneumoniae_PT8106_8784.fna	Streptococcus pneumoniae	Hit above threshold	0.99850399	0	940/1000	M17874_HUY4190A178_cleaned.fasta	BML_collection
Streptococcus_pneumoniae_SMRU2954_8427.fna	Streptococcus pneumoniae	Hit above threshold	0.99876307	0	950/1000	M17877_HUY4190A179_cleaned.fasta	BML_collection
Neisseria_gonorrhoeae_MU_NG14_938.fna	Neisseria gonorrhoeae	Hit above threshold	0.999093876	0	963/1000	Neisseria_gonorrhoeae_NCCP11945.fasta	ncbi_refseq
Streptococcus_pneumoniae_323485_4329.fna	Streptococcus pneumoniae	Hit above threshold	0.99388844	0	785/1000	M17867_HUY4190A172_cleaned.fasta	BML_collection
Streptococcus_pneumoniae_SMRU2286_5472.fna	Streptococcus pneumoniae	Hit above threshold	0.9898122	0	677/1000	M17872_HUY4190A176_cleaned.fasta	BML_collection
Escherichia_coli_7N_222.fna	Escherichia coli	Hit above threshold	0.999880504	0	995/1000	Escherichia_coli_GCF_000967155.2.fasta	ncbi_refseq
Escherichia_coli_K9_16F_3295.fna	Escherichia coli	Hit above threshold	0.99813432	0	926/1000	Escherichia_coli_9000.fasta	ncbi_refseq
Neisseria_meningitidis_NM2810_539.fna	Neisseria meningitidis	Hit above threshold	0.99894203	0	957/1000	M14418_S17_cleaned.fasta	BML_collection
Listeria_monocytogenes_FSL_R8-7399_825.fna	Listeria monocytogenes	Hit above threshold	0.99842547	0	937/1000	Listeria_monocytogenes_10-092876-0168.fasta	ncbi_refseq
Streptococcus_pneumoniae_R34-3168_3780.fna	Streptococcus pneumoniae	Hit above threshold	0.9892164	0	663/1000	M17874_HUY4190A178_cleaned.fasta	BML_collection
Escherichia_coli_3-267-03_S1_C1_4907.fna	Escherichia coli	Hit above threshold	0.99269574	0	751/1000	Escherichia_coli_FORC_028.fasta	ncbi_refseq
Streptococcus_pneumoniae_SMRU2974_7664.fna	Streptococcus pneumoniae	Hit above threshold	0.99364901	0	778/1000	Streptococcus_pneumoniae_SP49.fasta	ncbi_refseq
Escherichia_coli_2009C-4646_437.fna	Escherichia coli	Hit above threshold	0.99176835	0	726/1000	Escherichia_coli_2011C-3911.fasta	ncbi_refseq
Listeria_monocytogenes_FSL_R8-7761_731.fna	Listeria monocytogenes	Hit above threshold	0.99491286	0	816/1000	Listeria_monocytogenes_10-092876-0168.fasta	ncbi_refseq
Escherichia_coli_639_2659.fna	Escherichia coli	Hit above threshold	0.9893884	0	667/1000	Escherichia_coli_WCHEC1613.fasta	ncbi_refseq
Streptococcus_pneumoniae_SMRU1108_9325.fna	Streptococcus pneumoniae	Hit above threshold	0.9894312	0	668/1000	M26365_v0_PacBio.fasta	BML_collection
Streptococcus_pneumoniae_SMRU540_6400.fna	Streptococcus pneumoniae	Hit above threshold	0.99636279	0	863/1000	Streptococcus_pneumoniae_SP64.fasta	ncbi_refseq
Escherichia_coli_STEC_2770_5317.fna	Escherichia coli	Hit above threshold	0.99860811	0	944/1000	Escherichia_coli_9000.fasta	ncbi_refseq
n_lactamica_102_.fna	Neisseria lactamica	Hit above threshold	0.9888239	0	654/1000	M39598_S10_cleaned.fasta	BML_collection
Streptococcus_pneumoniae_BHN597_8715.fna	Streptococcus pneumoniae	Hit above threshold	0.999808374	0	992/1000	M17888_HUY4190A180_cleaned.fasta	BML_collection
Streptococcus_pneumoniae_0108+03050_7808.fna	Streptococcus pneumoniae	Hit above threshold	0.998161	0	927/1000	M17867_HUY4190A172_cleaned.fasta	BML_collection
Streptococcus_pneumoniae_SMRU213_4493.fna	Streptococcus pneumoniae	Hit above threshold	0.9878321	0	632/1000	s_pneumoniae_R6_ref.fasta	ncbi_refseq
Escherichia_coli_3.2303_2832.fna	Escherichia coli	Hit above threshold	0.9944573	0	802/1000	Escherichia_coli_MGY.fasta	ncbi_refseq
Escherichia_coli_KTE154_3753.fna	Escherichia coli	Hit above threshold	0.99115064	0	710/1000	Escherichia_coli_MGY.fasta	ncbi_refseq
Streptococcus_pneumoniae_23F_9886.fna	Streptococcus pneumoniae	Hit above threshold	0.99720112	0	892/1000	M26365_v0_PacBio.fasta	BML_collection
Escherichia_coli_ACN001_2865.fna	Escherichia coli	Hit above threshold	0.99853008	0	941/1000	Escherichia_coli_ACN002.fasta	ncbi_refseq
Escherichia_coli_P0301867.11_2074.fna	Escherichia coli	Hit above threshold	0.9858498	0	591/1000	Escherichia_coli_H5.fasta	ncbi_refseq
Escherichia_coli_St._Olav178_1348.fna	Escherichia coli	Hit above threshold	0.99519978	0	825/1000	Escherichia_coli_CFSAN004176.fasta	ncbi_refseq
Streptococcus_mitis_SK1126_38906.fna	Streptococcus mitis	No hit above threshold from reference collection - Reporting Top RefSeq Hit	0.9580003	0	261/1000	Streptococcus_mitis_18_56	ncbi_refseq
Streptococcus_pneumoniae_B13048_4124.fna	Streptococcus pneumoniae	Hit above threshold	0.99002086	0	682/1000	M23734_v0_PacBio.fasta	BML_collection
Listeria_monocytogenes_n_a_348.fna	Listeria monocytogenes	Hit above threshold	0.99717288	0	891/1000	Listeria_monocytogenes_N1-011A.fasta	ncbi_refseq
Escherichia_coli_1047_2634.fna	Escherichia coli	Hit above threshold	0.99481619	0	813/1000	Escherichia_coli_2009C-3133.fasta	ncbi_refseq
Streptococcus_pneumoniae_6A_6509.fna	Streptococcus pneumoniae	Hit above threshold	0.9892595	0	664/1000	M17877_HUY4190A179_cleaned.fasta	BML_collection
Escherichia_coli_2-427-07_S1_C3_4732.fna	Escherichia coli	Hit above threshold	0.99191976	0	730/1000	Escherichia_coli_S51.fasta	ncbi_refseq
Streptococcus_pneumoniae_type_strain:_N_5420.fna	Streptococcus pneumoniae	Hit above threshold	0.99010371	0	684/1000	M26368_v0_PacBio.fasta	BML_collection
Escherichia_coli_102485_aEPEC_4789.fna	Escherichia coli	Hit above threshold	0.99251381	0	746/1000	Escherichia_coli_H14.fasta	ncbi_refseq
Escherichia_coli_OLC-679_2430.fna	Escherichia coli	Hit above threshold	0.99572952	0	842/1000	Escherichia_coli_C3.fasta	ncbi_refseq
Streptococcus_pneumoniae_2842STDY5644045_5780.fna	Streptococcus pneumoniae	Hit above threshold	0.9899793	0	681/1000	M17888_HUY4190A180_cleaned.fasta	BML_collection
Listeria_monocytogenes_L1254_1138.fna	Listeria monocytogenes	Hit above threshold	0.99694528	0	883/1000	Listeria_monocytogenes_CFSAN029793.fasta	ncbi_refseq
Streptococcus_pneumoniae_SMRU950_3028.fna	Streptococcus pneumoniae	Hit above threshold	0.9891298	0	661/1000	Streptococcus_pneumoniae_BHN418.fasta	ncbi_refseq
Streptococcus_pneumoniae_SPN4000_8951.fna	Streptococcus pneumoniae	Hit above threshold	0.99731361	0	896/1000	M17867_HUY4190A172_cleaned.fasta	BML_collection
Escherichia_coli_swine48_532.fna	Escherichia coli	Hit above threshold	0.99165401	0	723/1000	Escherichia_coli_MGY.fasta	ncbi_refseq
Escherichia_coli_STEC_2797_4509.fna	Escherichia coli	Hit above threshold	0.9880617	0	637/1000	Escherichia_coli_WCHEC1613.fasta	ncbi_refseq
Streptococcus_pneumoniae_2245STDY5609016_7009.fna	Streptococcus pneumoniae	Hit above threshold	0.9896014	0	672/1000	M17874_HUY4190A178_cleaned.fasta	BML_collection
Streptococcus_pneumoniae_SMRU1664_7804.fna	Streptococcus pneumoniae	Hit above threshold	0.99180631	0	727/1000	M17874_HUY4190A178_cleaned.fasta	BML_collection
Listeria_monocytogenes_FSL_R8-8511_373.fna	Listeria monocytogenes	Hit above threshold	0.99412481	0	792/1000	Listeria_monocytogenes_10-092876-1063_LM3.fasta	ncbi_refseq
Listeria_monocytogenes_2842STDY5753981_1191.fna	Listeria monocytogenes	Hit above threshold	0.99475147	0	811/1000	M13455_v0_PacBio.fasta	BML_collection
Escherichia_coli_YS_river_water_2692.fna	Escherichia coli	Hit above threshold	0.99691662	0	882/1000	Escherichia_coli_H2.fasta	ncbi_refseq
Listeria_monocytogenes_LM6_1056.fna	Listeria monocytogenes	Hit above threshold	0.99850399	0	940/1000	l_monocytogenes_EDG_ref.fasta	ncbi_refseq
Escherichia_coli_50640492_4614.fna	Escherichia coli	Hit above threshold	0.99251381	0	746/1000	Escherichia_coli_MRSN346647.fasta	ncbi_refseq
Escherichia_coli_K-12_substr._MG1655_TMP32XR1_1826.fna	Escherichia coli	Hit above threshold	0.9999761726	0	999/1000	Escherichia_coli_MGY.fasta	ncbi_refseq
Streptococcus_pneumoniae_R34-3046_9107.fna	Streptococcus pneumoniae	Hit above threshold	0.9889556	0	657/1000	M17891_HUY4190A181_cleaned.fasta	BML_collection
Escherichia_coli_KTE157_4320.fna	Escherichia coli	Hit above threshold	0.9866941	0	608/1000	Escherichia_coli_NGF1.fasta	ncbi_refseq
Escherichia_coli_UMEA_3173-1_3695.fna	Escherichia coli	Hit above threshold	0.9962737	0	860/1000	M16807_v0_PacBio.fasta	BML_collection
Escherichia_coli_upec-75_4875.fna	Escherichia coli	Hit above threshold	0.99538854	0	831/1000	Escherichia_coli_SF-173.fasta	ncbi_refseq
Escherichia_coli_6-175-07_S1_C2_217.fna	Escherichia coli	Hit above threshold	0.99229319	0	740/1000	Escherichia_coli_MRSN346647.fasta	ncbi_refseq
Escherichia_coli_ICBEC7P_5408.fna	Escherichia coli	Hit above threshold	0.99039103	0	691/1000	Escherichia_coli_WCHEC1613.fasta	ncbi_refseq
Listeria_monocytogenes_CFSAN026589_146.fna	Listeria monocytogenes	Hit above threshold	0.9957602	0	843/1000	M13455_v0_PacBio.fasta	BML_collection
Streptococcus_pneumoniae_SMRU3107_5235.fna	Streptococcus pneumoniae	Hit above threshold	0.9892164	0	663/1000	M17877_HUY4190A179_cleaned.fasta	BML_collection
Neisseria_gonorrhoeae_GCGS177_999.fna	Neisseria gonorrhoeae	Hit above threshold	0.999119047	0	964/1000	Neisseria_gonorrhoeae_NCCP11945.fasta	ncbi_refseq
Escherichia_coli_M18_775.fna	Escherichia coli	Hit above threshold	0.99742537	0	900/1000	Escherichia_coli_M1.fasta	ncbi_refseq
Escherichia_coli_908624_2153.fna	Escherichia coli	Hit above threshold	0.999614419	0	984/1000	Escherichia_coli_ZH193.fasta	ncbi_refseq
Streptococcus_pneumoniae_379678_6922.fna	Streptococcus pneumoniae	Hit above threshold	0.99035024	0	690/1000	s_pneumoniae_R6_ref.fasta	ncbi_refseq
Streptococcus_pneumoniae_SMRU855_6792.fna	Streptococcus pneumoniae	Hit above threshold	0.99871158	0	948/1000	M17877_HUY4190A179_cleaned.fasta	BML_collection
Escherichia_coli_upec-125_153.fna	Escherichia coli	Hit above threshold	0.999541076	0	981/1000	Escherichia_coli_ZH193.fasta	ncbi_refseq
Escherichia_coli_1-182-04_S3_C2_1205.fna	Escherichia coli	Hit above threshold	0.9854924	0	584/1000	Escherichia_coli_MGY.fasta	ncbi_refseq
Streptococcus_pneumoniae_SMRU1822_3682.fna	Streptococcus pneumoniae	Hit above threshold	0.9895165	0	670/1000	M16057_HUY4190A168_cleaned.fasta	BML_collection
Streptococcus_pneumoniae_BHN602_4984.fna	Streptococcus pneumoniae	Hit above threshold	0.999467397	0	978/1000	M17888_HUY4190A180_cleaned.fasta	BML_collection
Escherichia_coli_AZ75_1792.fna	Escherichia coli	Hit above threshold	0.99153899	0	720/1000	Escherichia_coli_08-00022.fasta	ncbi_refseq
Escherichia_coli_GN02649_5148.fna	Escherichia coli	Hit above threshold	0.99361456	0	777/1000	Escherichia_coli_MRSN346647.fasta	ncbi_refseq
Streptococcus_pneumoniae_2690STDY5561907_9064.fna	Streptococcus pneumoniae	Hit above threshold	0.9999044753	0	996/1000	Streptococcus_pneumoniae_BHN418.fasta	ncbi_refseq
Streptococcus_pneumoniae_spnIC176_7872.fna	Streptococcus pneumoniae	Hit above threshold	0.99725746	0	894/1000	M17867_HUY4190A172_cleaned.fasta	BML_collection
Escherichia_coli_SF-384_2601.fna	Escherichia coli	Hit above threshold	0.99488069	0	815/1000	Escherichia_coli_SF-173.fasta	ncbi_refseq
Streptococcus_pneumoniae_SMRU866_8766.fna	Streptococcus pneumoniae	Hit above threshold	0.99195743	0	731/1000	M17874_HUY4190A178_cleaned.fasta	BML_collection
Streptococcus_pneumoniae_2842STDY5644073_5099.fna	Streptococcus pneumoniae	Hit above threshold	0.9893455	0	666/1000	M17874_HUY4190A178_cleaned.fasta	BML_collection
Streptococcus_pneumoniae_WL677_4235.fna	Streptococcus pneumoniae	Hit above threshold	0.99176835	0	726/1000	M17874_HUY4190A178_cleaned.fasta	BML_collection
Streptococcus_pneumoniae_SP168_2682.fna	Streptococcus pneumoniae	Hit above threshold	0.99095355	0	705/1000	s_pneumoniae_R6_ref.fasta	ncbi_refseq
Escherichia_coli_202443_aEPEC_434.fna	Escherichia coli	Hit above threshold	0.99554434	0	836/1000	Escherichia_coli_S50.fasta	ncbi_refseq
Streptococcus_pneumoniae_SMRU1380_6597.fna	Streptococcus pneumoniae	Hit above threshold	0.9884687	0	646/1000	Streptococcus_pneumoniae_A66.fasta	ncbi_refseq
Streptococcus_pneumoniae_2842STDY5643705_9291.fna	Streptococcus pneumoniae	Hit above threshold	0.99850399	0	940/1000	M17870_HUY4190A175_cleaned.fasta	BML_collection
Streptococcus_pneumoniae_Hermans-1663_8638.fna	Streptococcus pneumoniae	Hit above threshold	0.9898541	0	678/1000	M17874_HUY4190A178_cleaned.fasta	BML_collection
Escherichia_coli_upec-79_4437.fna	Escherichia coli	Hit above threshold	0.9956987900000001	0	841/1000	M16807_v0_PacBio.fasta	BML_collection
Streptococcus_pneumoniae_SMRU858_9486.fna	Streptococcus pneumoniae	Hit above threshold	0.99842547	0	937/1000	Streptococcus_pneumoniae_MNZ14.fasta	ncbi_refseq
Streptococcus_pneumoniae_SMRU1699_5673.fna	Streptococcus pneumoniae	Hit above threshold	0.99180631	0	727/1000	M17874_HUY4190A178_cleaned.fasta	BML_collection
Streptococcus_pneumoniae_B10622_2733.fna	Streptococcus pneumoniae	Hit above threshold	0.9878783	0	633/1000	M26368_v0_PacBio.fasta	BML_collection
Streptococcus_pneumoniae_B14457_9774.fna	Streptococcus pneumoniae	Hit above threshold	0.9885581	0	648/1000	M17868_HUY4190A173_cleaned.fasta	BML_collection
Streptococcus_pneumoniae_R34-3206_6630.fna	Streptococcus pneumoniae	Hit above threshold	0.99680148	0	878/1000	M17874_HUY4190A178_cleaned.fasta	BML_collection
Escherichia_coli_ECO5_188_385.fna	Escherichia coli	Hit above threshold	0.99298325	0	759/1000	Escherichia_coli_CFSAN004176.fasta	ncbi_refseq
Escherichia_coli_C488_07_610.fna	Escherichia coli	Hit above threshold	0.99636279	0	863/1000	Escherichia_coli_C3.fasta	ncbi_refseq
Streptococcus_pneumoniae_SMRU2922_4538.fna	Streptococcus pneumoniae	Hit above threshold	0.99030936	0	689/1000	M16071_HUY4190A171_cleaned.fasta	BML_collection
Streptococcus_pneumoniae_2842STDY5753509_8894.fna	Streptococcus pneumoniae	Hit above threshold	0.9896014	0	672/1000	M17873_HUY4190A177_cleaned.fasta	BML_collection
Escherichia_coli_BCW5746_1542.fna	Escherichia coli	Hit above threshold	0.9863009	0	600/1000	Escherichia_coli_NGF1.fasta	ncbi_refseq
Streptococcus_pneumoniae_SMRU719_9782.fna	Streptococcus pneumoniae	Hit above threshold	0.9890429	0	659/1000	M17870_HUY4190A175_cleaned.fasta	BML_collection
Escherichia_coli_24.16-R4_3350.fna	Escherichia coli	Hit above threshold	0.99566801	0	840/1000	Escherichia_coli_H1827_12.fasta	ncbi_refseq
Streptococcus_pneumoniae_SMRU2358_4496.fna	Streptococcus pneumoniae	Hit above threshold	0.9887799	0	653/1000	M16057_HUY4190A168_cleaned.fasta	BML_collection
Escherichia_coli_upec-161_1020.fna	Escherichia coli	Hit above threshold	0.9974532	0	901/1000	Escherichia_coli_K-15KW01.fasta	ncbi_refseq
Streptococcus_pneumoniae_SMRU2792_4730.fna	Streptococcus pneumoniae	Hit above threshold	0.99039103	0	691/1000	M17888_HUY4190A180_cleaned.fasta	BML_collection
Escherichia_coli_EC10032_3827.fna	Escherichia coli	Hit above threshold	0.9838916	0	554/1000	Escherichia_coli_CFSAN029787.fasta	ncbi_refseq
Streptococcus_pneumoniae_2842STDY5644593_3687.fna	Streptococcus pneumoniae	Hit above threshold	0.99808084	0	924/1000	M17870_HUY4190A175_cleaned.fasta	BML_collection
Streptococcus_pneumoniae_2245STDY5804465_6222.fna	Streptococcus pneumoniae	Hit above threshold	0.99115064	0	710/1000	M17872_HUY4190A176_cleaned.fasta	BML_collection
Streptococcus_pneumoniae_SMRU2021_7830.fna	Streptococcus pneumoniae	Hit above threshold	0.9887799	0	653/1000	M17877_HUY4190A179_cleaned.fasta	BML_collection
Neisseria_gonorrhoeae_MU_NG8_978.fna	Neisseria gonorrhoeae	Hit above threshold	0.9981076	0	925/1000	Neisseria_gonorrhoeae_GCGS197.fasta	ncbi_refseq
Escherichia_coli_8-415-05_S4_C2_3644.fna	Escherichia coli	Hit above threshold	0.99680148	0	878/1000	M16807_v0_PacBio.fasta	BML_collection
Escherichia_coli_13_3723.fna	Escherichia coli	Hit above threshold	0.99839921	0	936/1000	Escherichia_coli_ZH193.fasta	ncbi_refseq
Escherichia_coli_CFSAN026802_3999.fna	Escherichia coli	Hit above threshold	0.99122893	0	712/1000	Escherichia_coli_94-3024.fasta	ncbi_refseq
Escherichia_coli_Cp6salp3_4269.fna	Escherichia coli	Hit above threshold	0.99422519	0	795/1000	Escherichia_coli_SF-173.fasta	ncbi_refseq
Streptococcus_pneumoniae_SMRU1087_4112.fna	Streptococcus pneumoniae	Hit above threshold	0.9973975	0	899/1000	M26365_v0_PacBio.fasta	BML_collection
Streptococcus_pneumoniae_2245STDY5609150_2962.fna	Streptococcus pneumoniae	Hit above threshold	0.99837291	0	935/1000	M17877_HUY4190A179_cleaned.fasta	BML_collection
Streptococcus_pneumoniae_SMRU2044_8592.fna	Streptococcus pneumoniae	Hit above threshold	0.989559	0	671/1000	M26365_v0_PacBio.fasta	BML_collection
Neisseria_gonorrhoeae_USO_NL09-008_1067.fna	Neisseria gonorrhoeae	Hit above threshold	0.999368632	0	974/1000	Neisseria_gonorrhoeae_GCGS034.fasta	ncbi_refseq
Escherichia_coli_17_164.fna	Escherichia coli	Hit above threshold	0.9893026	0	665/1000	Escherichia_coli_NGF1.fasta	ncbi_refseq
Streptococcus_pneumoniae_SMRU2178_6473.fna	Streptococcus pneumoniae	Hit above threshold	0.99258679	0	748/1000	M16071_HUY4190A171_cleaned.fasta	BML_collection
Streptococcus_pneumoniae_R34-3169_6032.fna	Streptococcus pneumoniae	Hit above threshold	0.99067428	0	698/1000	s_pneumoniae_R6_ref.fasta	ncbi_refseq
Streptococcus_pneumoniae_2842STDY5644084_9797.fna	Streptococcus pneumoniae	Hit above threshold	0.9899793	0	681/1000	M17888_HUY4190A180_cleaned.fasta	BML_collection
Listeria_monocytogenes_FSL_R8-6341_208.fna	Listeria monocytogenes	Hit above threshold	0.99711626	0	889/1000	Listeria_monocytogenes_CFSAN029793.fasta	ncbi_refseq
Listeria_monocytogenes_SLCC7179_405.fna	Listeria monocytogenes	Hit above threshold	0.99258679	0	748/1000	Listeria_monocytogenes_CFSAN007956.fasta	ncbi_refseq
Streptococcus_pneumoniae_K13_0913_6647.fna	Streptococcus pneumoniae	Hit above threshold	0.99800029	0	921/1000	M17867_HUY4190A172_cleaned.fasta	BML_collection
Streptococcus_pneumoniae_SMRU1295_8741.fna	Streptococcus pneumoniae	Hit above threshold	0.9890864	0	660/1000	M17870_HUY4190A175_cleaned.fasta	BML_collection
n_lactamica_39_.fna	Neisseria lactamica	Hit above threshold	0.99778358	0	913/1000	Neisseria_lactamica_Y92-1009.fasta	ncbi_refseq
Escherichia_coli_495_2071.fna	Escherichia coli	Hit above threshold	0.987128	0	617/1000	Escherichia_coli_MGY.fasta	ncbi_refseq
Escherichia_coli_K5852_4432.fna	Escherichia coli	Hit above threshold	0.99847786	0	939/1000	Escherichia_coli_9000.fasta	ncbi_refseq
Neisseria_meningitidis_NM1573_648.fna	Neisseria meningitidis	Hit above threshold	0.999169272	0	966/1000	M14418_S17_cleaned.fasta	BML_collection
Escherichia_coli_swine7_2830.fna	Escherichia coli	Hit above threshold	0.9897702	0	676/1000	Escherichia_coli_S30.fasta	ncbi_refseq
Listeria_monocytogenes_2842STDY5753906_739.fna	Listeria monocytogenes	Hit above threshold	0.99491286	0	816/1000	M13455_v0_PacBio.fasta	BML_collection
Escherichia_coli_SF-452_4673.fna	Escherichia coli	Hit above threshold	0.99529441	0	828/1000	Escherichia_coli_SF-173.fasta	ncbi_refseq
Streptococcus_pneumoniae_BHN427_6033.fna	Streptococcus pneumoniae	Hit above threshold	0.99731361	0	896/1000	Streptococcus_pneumoniae_BHN418.fasta	ncbi_refseq
Neisseria_meningitidis_2842STDY5881410_66.fna	Neisseria meningitidis	Hit above threshold	0.99850399	0	940/1000	M39089_S22_cleaned.fasta	BML_collection
Escherichia_coli_597_2359.fna	Escherichia coli	Hit above threshold	0.99354545	0	775/1000	Escherichia_coli_SF-173.fasta	ncbi_refseq
Escherichia_coli_GN04153_690.fna	Escherichia coli	Hit above threshold	0.99402388	0	789/1000	Escherichia_coli_D8.fasta	ncbi_refseq
Streptococcus_pneumoniae_2245STDY5699063_6762.fna	Streptococcus pneumoniae	Hit above threshold	0.999808374	0	992/1000	Streptococcus_pneumoniae_SP64.fasta	ncbi_refseq
Neisseria_meningitidis_2842STDY5881093_434.fna	Neisseria meningitidis	Hit above threshold	0.99767416	0	909/1000	M38597_S14_cleaned.fasta	BML_collection
Escherichia_coli_H397_2398.fna	Escherichia coli	Hit above threshold	0.99494496	0	817/1000	Escherichia_coli_SF-173.fasta	ncbi_refseq
Streptococcus_pneumoniae_BHN622_6952.fna	Streptococcus pneumoniae	Hit above threshold	0.999442762	0	977/1000	M17888_HUY4190A180_cleaned.fasta	BML_collection
Streptococcus_pneumoniae_SMRU1410_4197.fna	Streptococcus pneumoniae	Hit above threshold	0.9889993	0	658/1000	Streptococcus_pneumoniae_SP49.fasta	ncbi_refseq
Listeria_monocytogenes_BCW_4280_769.fna	Listeria monocytogenes	Hit above threshold	0.99863404	0	945/1000	l_monocytogenes_EDG_ref.fasta	ncbi_refseq
Neisseria_meningitidis_70012_461.fna	Neisseria meningitidis	Hit above threshold	0.999119047	0	964/1000	M22437_v0_Illumina.fasta	BML_collection
Escherichia_coli_EDL933-1_5056.fna	Escherichia coli	Hit above threshold	0.999144179	0	965/1000	Escherichia_coli_9000.fasta	ncbi_refseq
Escherichia_coli_201214_aEPEC_2501.fna	Escherichia coli	Hit above threshold	0.99354545	0	775/1000	Escherichia_coli_FORC_028.fasta	ncbi_refseq
Streptococcus_pneumoniae_SMRU2686_9909.fna	Streptococcus pneumoniae	Hit above threshold	0.9886471	0	650/1000	M16808_v0_PacBio.fasta	BML_collection
Streptococcus_pneumoniae_2690STDY5561675_9926.fna	Streptococcus pneumoniae	Hit above threshold	0.9999044753	0	996/1000	Streptococcus_pneumoniae_BHN418.fasta	ncbi_refseq
Streptococcus_pneumoniae_2842STDY5753720_4710.fna	Streptococcus pneumoniae	Hit above threshold	0.9899377	0	680/1000	M17888_HUY4190A180_cleaned.fasta	BML_collection
Haemophilus_influenzae_159_HINF_55.fna	Haemophilus parainfluenzae	Hit above threshold	0.9785001	0	467/1000	Haemophilus_parainfluenzae_155_HPAR.fasta	ncbi_refseq
Streptococcus_pneumoniae_BR1025_3309.fna	Streptococcus pneumoniae	Hit above threshold	0.99708788	0	888/1000	M17874_HUY4190A178_cleaned.fasta	BML_collection
Streptococcus_pneumoniae_19F_4875.fna	Streptococcus pseudopneumoniae	No hit above threshold from reference collection - Reporting Top RefSeq Hit	0.9503546	0	214/1000	Streptococcus_pseudopneumoniae_1321	ncbi_refseq
Streptococcus_pneumoniae_SMRU1627_7398.fna	Streptococcus pneumoniae	Hit above threshold	0.99662733	0	872/1000	Streptococcus_pneumoniae_SP64.fasta	ncbi_refseq
Neisseria_meningitidis_2842STDY5881395_295.fna	Neisseria meningitidis	Hit above threshold	0.9976467	0	908/1000	M38597_S14_cleaned.fasta	BML_collection
Escherichia_coli_203153_2231.fna	Escherichia coli	Hit above threshold	0.99047237	0	693/1000	Escherichia_coli_CFSAN029787.fasta	ncbi_refseq
Haemophilus_influenzae_2842STDY5882058_17.fna	Haemophilus influenzae	Hit above threshold	0.99750871	0	903/1000	Haemophilus_influenzae_10810.fasta	ncbi_refseq
Streptococcus_pneumoniae_2842STDY5644214_7481.fna	Streptococcus pneumoniae	Hit above threshold	0.99099313	0	706/1000	s_pneumoniae_R6_ref.fasta	ncbi_refseq
Escherichia_coli_3134_2545.fna	Escherichia coli	Hit above threshold	0.999194327	0	967/1000	Escherichia_coli_ZH193.fasta	ncbi_refseq
Streptococcus_pneumoniae_M12-6_3621.fna	Streptococcus pneumoniae	Hit above threshold	0.99824078	0	930/1000	M17867_HUY4190A172_cleaned.fasta	BML_collection
Streptococcus_pneumoniae_SMRU1161_7648.fna	Streptococcus pneumoniae	Hit above threshold	0.9883339	0	643/1000	M16808_v0_PacBio.fasta	BML_collection
Streptococcus_pneumoniae_SMRU2477_8679.fna	Streptococcus pneumoniae	Hit above threshold	0.9893884	0	667/1000	Streptococcus_pneumoniae_BHN418.fasta	ncbi_refseq
Escherichia_coli_VL68_418.fna	Escherichia coli	Hit above threshold	0.99126796	0	713/1000	Escherichia_coli_S51.fasta	ncbi_refseq
Escherichia_coli_908555_3394.fna	Escherichia coli	Hit above threshold	0.99497701	0	818/1000	Escherichia_coli_ACN002.fasta	ncbi_refseq
Escherichia_coli_M11_5349.fna	Escherichia coli	Hit above threshold	0.9999523094	0	998/1000	Escherichia_coli_M19.fasta	ncbi_refseq
Streptococcus_pneumoniae_2245STDY5609022_6769.fna	Streptococcus pneumoniae	Hit above threshold	0.99071442	0	699/1000	s_pneumoniae_R6_ref.fasta	ncbi_refseq
Streptococcus_pneumoniae_33B_9173.fna	Streptococcus pneumoniae	Hit above threshold	0.9894312	0	668/1000	M17874_HUY4190A178_cleaned.fasta	BML_collection
Escherichia_coli_EC4402_2624.fna	Escherichia coli	Hit above threshold	0.99778358	0	913/1000	Escherichia_coli_9000.fasta	ncbi_refseq
Streptococcus_pneumoniae_SMRU716_4688.fna	Streptococcus pneumoniae	Hit above threshold	0.9896438	0	673/1000	M23734_v0_PacBio.fasta	BML_collection
Streptococcus_pneumoniae_BR1055_6188.fna	Streptococcus pneumoniae	Hit above threshold	0.99415833	0	793/1000	Streptococcus_pneumoniae_SP49.fasta	ncbi_refseq
Neisseria_meningitidis_NM1550_233.fna	Neisseria meningitidis	Hit above threshold	0.999194327	0	967/1000	M14418_S17_cleaned.fasta	BML_collection
Streptococcus_pneumoniae_Canada_MDR_19F_3757.fna	Streptococcus pneumoniae	Hit above threshold	0.99813432	0	926/1000	Streptococcus_pneumoniae_SP64.fasta	ncbi_refseq
Neisseria_meningitidis_2842STDY5881718_268.fna	Neisseria meningitidis	Hit above threshold	0.99845168	0	938/1000	M03313_HUY3652A23_cleaned.fasta	BML_collection
Streptococcus_pneumoniae_BR1098_4592.fna	Streptococcus pneumoniae	Hit above threshold	0.9890864	0	660/1000	M17891_HUY4190A181_cleaned.fasta	BML_collection
Streptococcus_pneumoniae_46_2782.fna	Streptococcus pneumoniae	Hit above threshold	0.9899793	0	681/1000	M17870_HUY4190A175_cleaned.fasta	BML_collection
Streptococcus_pneumoniae_2842STDY5644324_6787.fna	Streptococcus pneumoniae	Hit above threshold	0.99099313	0	706/1000	M17874_HUY4190A178_cleaned.fasta	BML_collection
Streptococcus_pneumoniae_ECC_1910_4851.fna	Streptococcus pneumoniae	Hit above threshold	0.99778358	0	913/1000	Streptococcus_pneumoniae_MNZ14.fasta	ncbi_refseq
Streptococcus_pneumoniae_2245STDY5819634_9430.fna	Streptococcus pneumoniae	Hit above threshold	0.9889993	0	658/1000	M17891_HUY4190A181_cleaned.fasta	BML_collection
Streptococcus_pneumoniae_SMRU1009_2735.fna	Streptococcus pneumoniae	Hit above threshold	0.9892595	0	664/1000	M17870_HUY4190A175_cleaned.fasta	BML_collection
Escherichia_coli_C527_94_3690.fna	Escherichia coli	Hit above threshold	0.99358004	0	776/1000	Escherichia_coli_M19.fasta	ncbi_refseq
Escherichia_coli_13E0767_2150.fna	Escherichia coli	Hit above threshold	0.99103262	0	707/1000	Escherichia_coli_H10.fasta	ncbi_refseq
Escherichia_coli_103385_4403.fna	Escherichia coli	Hit above threshold	0.9789136	0	473/1000	Escherichia_coli_NGF1.fasta	ncbi_refseq
Neisseria_gonorrhoeae_34530_935.fna	Neisseria gonorrhoeae	Hit above threshold	0.999043417	0	961/1000	Neisseria_gonorrhoeae_NCCP11945.fasta	ncbi_refseq
Streptococcus_pneumoniae_23F_9866.fna	Streptococcus pneumoniae	Hit above threshold	0.99720112	0	892/1000	M26365_v0_PacBio.fasta	BML_collection
Streptococcus_pneumoniae_GA40183_7900.fna	Streptococcus pneumoniae	Hit above threshold	0.99685914	0	880/1000	M17874_HUY4190A178_cleaned.fasta	BML_collection
Streptococcus_pneumoniae_SMRU944_5819.fna	Streptococcus pneumoniae	Hit above threshold	0.99535722	0	830/1000	Streptococcus_pneumoniae_SP64.fasta	ncbi_refseq
Streptococcus_pneumoniae_GA11663_2895.fna	Streptococcus pneumoniae	Hit above threshold	0.99865993	0	946/1000	M17877_HUY4190A179_cleaned.fasta	BML_collection
Escherichia_coli_E6_3388.fna	Escherichia coli	Hit above threshold	0.99316075	0	764/1000	Escherichia_coli_MGY.fasta	ncbi_refseq
Streptococcus_pneumoniae_2842STDY5753804_3778.fna	Streptococcus pneumoniae	Hit above threshold	0.99725746	0	894/1000	M17874_HUY4190A178_cleaned.fasta	BML_collection
Listeria_monocytogenes_NRRL_B-57109_1205.fna	Listeria monocytogenes	Hit above threshold	0.9866453	0	607/1000	Listeria_monocytogenes_WSLC_1019.fasta	ncbi_refseq
Escherichia_coli_GN03624_2144.fna	Escherichia coli	Hit above threshold	0.99203255	0	733/1000	Escherichia_coli_S51.fasta	ncbi_refseq
Streptococcus_pneumoniae_2842STDY5753339_6822.fna	Streptococcus pneumoniae	Hit above threshold	0.99853008	0	941/1000	M17870_HUY4190A175_cleaned.fasta	BML_collection
Streptococcus_pneumoniae_SP80_4190.fna	Streptococcus pneumoniae	Hit above threshold	0.9902684	0	688/1000	s_pneumoniae_R6_ref.fasta	ncbi_refseq
Haemophilus_influenzae_2842STDY5882088_22.fna	Haemophilus influenzae	Hit above threshold	0.99818764	0	928/1000	M29695_HUY4067A162_cleaned.fasta	BML_collection
Escherichia_coli_STEC_1255_1340.fna	Escherichia coli	Hit above threshold	0.99344131	0	772/1000	Escherichia_coli_CFSAN004176.fasta	ncbi_refseq
Streptococcus_pneumoniae_SMRU212_7636.fna	Streptococcus pneumoniae	Hit above threshold	0.9892595	0	664/1000	M17877_HUY4190A179_cleaned.fasta	BML_collection
Streptococcus_pneumoniae_14_5584.fna	Streptococcus pneumoniae	Hit above threshold	0.99079445	0	701/1000	M16057_HUY4190A168_cleaned.fasta	BML_collection
Escherichia_coli_93.0056_2759.fna	Escherichia coli	Hit above threshold	0.9988144	0	952/1000	Escherichia_coli_9000.fasta	ncbi_refseq
Streptococcus_pneumoniae_SMRU2157_6968.fna	Streptococcus pneumoniae	Hit above threshold	0.99002086	0	682/1000	M17872_HUY4190A176_cleaned.fasta	BML_collection
Streptococcus_pneumoniae_SMRU242_2742.fna	Streptococcus pneumoniae	Hit above threshold	0.9859508	0	593/1000	M17891_HUY4190A181_cleaned.fasta	BML_collection
Escherichia_coli_IHIT27704_817.fna	Escherichia coli	Hit above threshold	0.993752	0	781/1000	Escherichia_coli_2009C-3133.fasta	ncbi_refseq
Streptococcus_pneumoniae_515-19F_7111.fna	Streptococcus pneumoniae	Hit above threshold	0.9863998	0	602/1000	M17873_HUY4190A177_cleaned.fasta	BML_collection
Streptococcus_pneumoniae_ND6047_7698.fna	Streptococcus pneumoniae	Hit above threshold	0.99067428	0	698/1000	s_pneumoniae_R6_ref.fasta	ncbi_refseq
Neisseria_meningitidis_2842STDY5881387_241.fna	Neisseria meningitidis	Hit above threshold	0.99858214	0	943/1000	M03313_HUY3652A23_cleaned.fasta	BML_collection
Escherichia_coli_PMV-1_2715.fna	Escherichia coli	Hit above threshold	0.99717288	0	891/1000	Escherichia_coli_SF-173.fasta	ncbi_refseq
Neisseria_meningitidis_2842STDY5881730_208.fna	Neisseria meningitidis	Hit above threshold	0.99775629	0	912/1000	M38175_HUY4160A14_cleaned.fasta	BML_collection
Streptococcus_pneumoniae_GA44128_6801.fna	Streptococcus pneumoniae	Hit above threshold	0.9893455	0	666/1000	s_pneumoniae_R6_ref.fasta	ncbi_refseq
Neisseria_meningitidis_100530_383.fna	Neisseria meningitidis	Hit above threshold	0.99633314	0	862/1000	M25159_HUY2364A87_cleaned.fasta	BML_collection
Escherichia_coli_KTE178_5185.fna	Escherichia coli	Hit above threshold	0.99399011	0	788/1000	Escherichia_coli_ZH193.fasta	ncbi_refseq
Streptococcus_pneumoniae_2245STDY5699077_8598.fna	Streptococcus pneumoniae	Hit above threshold	0.99006233	0	683/1000	M17888_HUY4190A180_cleaned.fasta	BML_collection
Listeria_monocytogenes_LM08-00396_1022.fna	Listeria monocytogenes	Hit above threshold	0.99039103	0	691/1000	Listeria_monocytogenes_L2074.fasta	ncbi_refseq
Escherichia_coli_CFSAN026836_534.fna	Escherichia coli	Hit above threshold	0.9871757	0	618/1000	Escherichia_coli_08-00022.fasta	ncbi_refseq
Streptococcus_pneumoniae_2842STDY5643777_9714.fna	Streptococcus pneumoniae	Hit above threshold	0.9899377	0	680/1000	M17888_HUY4190A180_cleaned.fasta	BML_collection
Streptococcus_pneumoniae_2842STDY5644693_7476.fna	Streptococcus pneumoniae	Hit above threshold	0.99347609	0	773/1000	M16057_HUY4190A168_cleaned.fasta	BML_collection
Escherichia_coli_upec-170_3134.fna	Escherichia coli	Hit above threshold	0.9880617	0	637/1000	Escherichia_coli_H5.fasta	ncbi_refseq
Escherichia_coli_Ecol_542_5030.fna	Escherichia coli	Hit above threshold	0.99794637	0	919/1000	Escherichia_coli_ZH193.fasta	ncbi_refseq
Escherichia_coli_upec-131_1157.fna	Escherichia coli	Hit above threshold	0.99541981	0	832/1000	Escherichia_coli_SF-173.fasta	ncbi_refseq
Escherichia_coli_DEC2D_3685.fna	Escherichia coli	Hit above threshold	0.9832749	0	543/1000	Escherichia_coli_NGF1.fasta	ncbi_refseq
Streptococcus_pneumoniae_LMG1425_6667.fna	Streptococcus pneumoniae	Hit above threshold	0.99756404	0	905/1000	Streptococcus_pneumoniae_SP64.fasta	ncbi_refseq
Streptococcus_pneumoniae_SMRU1566_9285.fna	Streptococcus pneumoniae	Hit above threshold	0.9893026	0	665/1000	M17877_HUY4190A179_cleaned.fasta	BML_collection
Escherichia_coli_FVEC1302_3400.fna	Escherichia coli	Hit above threshold	0.9861015	0	596/1000	Escherichia_coli_C4.fasta	ncbi_refseq
Escherichia_coli_CCUG_62462_2954.fna	Escherichia coli	Hit above threshold	0.9988144	0	952/1000	Escherichia_coli_ZH193.fasta	ncbi_refseq
Escherichia_coli_P0304799.3_1467.fna	Escherichia coli	Hit above threshold	0.99075448	0	700/1000	Escherichia_coli_S51.fasta	ncbi_refseq
Neisseria_meningitidis_FDAARGOS_215_455.fna	Neisseria meningitidis	Hit above threshold	0.9879702	0	635/1000	M38016_CHA4474A7_cleaned.fasta	BML_collection
Streptococcus_pneumoniae_SMRU572_8946.fna	Streptococcus pneumoniae	Hit above threshold	0.99022735	0	687/1000	M17891_HUY4190A181_cleaned.fasta	BML_collection
Streptococcus_pneumoniae_2842STDY5644458_7626.fna	Streptococcus pneumoniae	Hit above threshold	0.99099313	0	706/1000	s_pneumoniae_R6_ref.fasta	ncbi_refseq
Streptococcus_pneumoniae_2690STDY5561669_8175.fna	Streptococcus pneumoniae	Hit above threshold	0.9999044753	0	996/1000	Streptococcus_pneumoniae_BHN418.fasta	ncbi_refseq
Escherichia_coli_P0301867.5_4543.fna	Escherichia coli	Hit above threshold	0.9855951	0	586/1000	Escherichia_coli_H5.fasta	ncbi_refseq
Escherichia_coli_K6890_2140.fna	Escherichia coli	Hit above threshold	0.99214469	0	736/1000	Escherichia_coli_FORC_028.fasta	ncbi_refseq
Escherichia_coli_77300132_4889.fna	Escherichia coli	Hit above threshold	0.99225617	0	739/1000	Escherichia_coli_MGY.fasta	ncbi_refseq
Streptococcus_pneumoniae_SMRU1330_5148.fna	Streptococcus pneumoniae	Hit above threshold	0.99010371	0	684/1000	M17873_HUY4190A177_cleaned.fasta	BML_collection
Neisseria_meningitidis_2842STDY5881073_304.fna	Neisseria meningitidis	Hit above threshold	0.99863404	0	945/1000	M03313_HUY3652A23_cleaned.fasta	BML_collection
Streptococcus_pneumoniae_2245STDY5819578_4759.fna	Streptococcus pneumoniae	Hit above threshold	0.9898122	0	677/1000	M17874_HUY4190A178_cleaned.fasta	BML_collection
Streptococcus_pneumoniae_22874-14_8510.fna	Streptococcus pneumoniae	Hit above threshold	0.9892595	0	664/1000	M17874_HUY4190A178_cleaned.fasta	BML_collection
Escherichia_coli_CFSAN026793_2820.fna	Escherichia coli	Hit above threshold	0.9915005	0	719/1000	Escherichia_coli_FORC_041.fasta	ncbi_refseq
Escherichia_coli_GCF_000943355.2_121.fna	Escherichia coli	Hit above threshold	0.9891731	0	662/1000	Escherichia_coli_H14.fasta	ncbi_refseq
Escherichia_coli_748_ECOL_516.fna	Escherichia coli	Hit above threshold	0.99794637	0	919/1000	Escherichia_coli_ZH193.fasta	ncbi_refseq
Neisseria_meningitidis_2842STDY5881153_144.fna	Neisseria meningitidis	Hit above threshold	0.999043417	0	961/1000	M21717_v0_PacBio.fasta	BML_collection
Escherichia_coli_1-392-07_S1_C2_132.fna	Escherichia coli	Hit above threshold	0.99287594	0	756/1000	Escherichia_coli_MRSN346647.fasta	ncbi_refseq
Streptococcus_pneumoniae_BHN636_4389.fna	Streptococcus pneumoniae	Hit above threshold	0.99941809	0	976/1000	M17888_HUY4190A180_cleaned.fasta	BML_collection
Streptococcus_pneumoniae_42694_7363.fna	Streptococcus pneumoniae	Hit above threshold	0.99720112	0	892/1000	M17874_HUY4190A178_cleaned.fasta	BML_collection
Escherichia_coli_2-005-03_S3_C1_2953.fna	Escherichia coli	Hit above threshold	0.9897282	0	675/1000	Escherichia_coli_H3.fasta	ncbi_refseq
Streptococcus_pneumoniae_SMRU757_5497.fna	Streptococcus pneumoniae	Hit above threshold	0.99697389	0	884/1000	Streptococcus_pneumoniae_SP64.fasta	ncbi_refseq
Streptococcus_pneumoniae_SMRU1097_3042.fna	Streptococcus pneumoniae	Hit above threshold	0.99173031	0	725/1000	M17874_HUY4190A178_cleaned.fasta	BML_collection
Streptococcus_pneumoniae_6B_8215.fna	Streptococcus pneumoniae	Hit above threshold	0.99221908	0	738/1000	M17867_HUY4190A172_cleaned.fasta	BML_collection
Escherichia_coli_5-172-05_S1_C3_1768.fna	Escherichia coli	Hit above threshold	0.99432503	0	798/1000	Escherichia_coli_H2.fasta	ncbi_refseq
Streptococcus_pneumoniae_SMRU839_5794.fna	Streptococcus pneumoniae	Hit above threshold	0.99756404	0	905/1000	Streptococcus_pneumoniae_SP64.fasta	ncbi_refseq
Streptococcus_pneumoniae_CDC0288-04_9967.fna	Streptococcus pneumoniae	Hit above threshold	0.99157741	0	721/1000	M17874_HUY4190A178_cleaned.fasta	BML_collection
Streptococcus_pneumoniae_358_SPNE_7266.fna	Streptococcus pneumoniae	Hit above threshold	0.99572952	0	842/1000	M17888_HUY4190A180_cleaned.fasta	BML_collection
Listeria_monocytogenes_2842STDY5753893_578.fna	Listeria monocytogenes	Hit above threshold	0.99941809	0	976/1000	M13455_v0_PacBio.fasta	BML_collection
Escherichia_coli_36079_406.fna	Escherichia coli	Hit above threshold	0.99662733	0	872/1000	Escherichia_coli_FORC_028.fasta	ncbi_refseq
Streptococcus_pneumoniae_2842STDY5753171_3604.fna	Streptococcus pneumoniae	Hit above threshold	0.99107204	0	708/1000	M17873_HUY4190A177_cleaned.fasta	BML_collection
Escherichia_coli_2-011-08_S3_C2_1232.fna	Escherichia coli	Hit above threshold	0.99173031	0	725/1000	Escherichia_coli_MGY.fasta	ncbi_refseq
Escherichia_coli_DEC1D_571.fna	Escherichia coli	Hit above threshold	0.9828156	0	535/1000	Escherichia_coli_NGF1.fasta	ncbi_refseq
Escherichia_coli_CFSAN025105_4215.fna	Escherichia coli	Hit above threshold	0.99312538	0	763/1000	Escherichia_coli_FORC_028.fasta	ncbi_refseq
Streptococcus_pneumoniae_2842STDY5753269_2739.fna	Streptococcus pneumoniae	Hit above threshold	0.99043174	0	692/1000	M17873_HUY4190A177_cleaned.fasta	BML_collection
Streptococcus_pneumoniae_2842STDY5753797_4243.fna	Streptococcus pneumoniae	Hit above threshold	0.99006233	0	683/1000	M17888_HUY4190A180_cleaned.fasta	BML_collection
Streptococcus_pneumoniae_SMRU2187_8528.fna	Streptococcus pneumoniae	Hit above threshold	0.99837291	0	935/1000	M17867_HUY4190A172_cleaned.fasta	BML_collection
Listeria_monocytogenes_A521-3_920.fna	Listeria monocytogenes	Hit above threshold	0.99839921	0	936/1000	Listeria_monocytogenes_L1846.fasta	ncbi_refseq
Streptococcus_pneumoniae_2245STDY5699040_9488.fna	Streptococcus pneumoniae	Hit above threshold	0.99971169	0	988/1000	Streptococcus_pneumoniae_SP64.fasta	ncbi_refseq
Escherichia_coli_CT37C.A1_213.fna	Escherichia coli	Hit above threshold	0.99210738	0	735/1000	Escherichia_coli_WCHEC1613.fasta	ncbi_refseq
Streptococcus_pneumoniae_SMRU2013_6736.fna	Streptococcus pneumoniae	Hit above threshold	0.99711626	0	889/1000	M26365_v0_PacBio.fasta	BML_collection
Escherichia_coli_blood-10-1386_4220.fna	Escherichia coli	Hit above threshold	0.99579082	0	844/1000	M16807_v0_PacBio.fasta	BML_collection
Escherichia_coli_13.1-R1_3257.fna	Escherichia coli	Hit above threshold	0.9878783	0	633/1000	Escherichia_coli_C4.fasta	ncbi_refseq
Streptococcus_pneumoniae_6B_8198.fna	Streptococcus pneumoniae	Hit above threshold	0.99221908	0	738/1000	M17867_HUY4190A172_cleaned.fasta	BML_collection
Streptococcus_pneumoniae_2842STDY5644543_4495.fna	Streptococcus pneumoniae	Hit above threshold	0.9897702	0	676/1000	M17891_HUY4190A181_cleaned.fasta	BML_collection
Escherichia_coli_UMEA_3230-1_3580.fna	Escherichia coli	Hit above threshold	0.9893884	0	667/1000	Escherichia_coli_NGF1.fasta	ncbi_refseq
Listeria_monocytogenes_2842STDY5753912_1330.fna	Listeria monocytogenes	Hit above threshold	0.99734162	0	897/1000	Listeria_monocytogenes_N1-011A.fasta	ncbi_refseq
Streptococcus_pneumoniae_2245STDY5609098_6551.fna	Streptococcus pneumoniae	Hit above threshold	0.99759164	0	906/1000	M17868_HUY4190A173_cleaned.fasta	BML_collection
Listeria_monocytogenes_NRRL_B-33179_804.fna	Listeria monocytogenes	Hit above threshold	0.99585191	0	846/1000	Listeria_monocytogenes_N2306.fasta	ncbi_refseq
Escherichia_coli_STEC_2450_5428.fna	Escherichia coli	Hit above threshold	0.989559	0	671/1000	Escherichia_coli_FORC_041.fasta	ncbi_refseq
Listeria_monocytogenes_MQ150004_212.fna	Listeria monocytogenes	Hit above threshold	0.99618417	0	857/1000	Listeria_monocytogenes_10-092876-1063_LM3.fasta	ncbi_refseq
Escherichia_coli_11-4623_666.fna	Escherichia coli	Hit above threshold	0.9999284103	0	997/1000	Escherichia_coli_GCF_000967155.2.fasta	ncbi_refseq
Streptococcus_pneumoniae_GA47461_8078.fna	Streptococcus pneumoniae	Hit above threshold	0.99035024	0	690/1000	s_pneumoniae_R6_ref.fasta	ncbi_refseq
Streptococcus_pneumoniae_Hermans-278_2731.fna	Streptococcus pneumoniae	Hit above threshold	0.99203255	0	733/1000	M16057_HUY4190A168_cleaned.fasta	BML_collection
Escherichia_coli_C796_10_3213.fna	Escherichia coli	Hit above threshold	0.9842755	0	561/1000	Escherichia_coli_NGF1.fasta	ncbi_refseq
Streptococcus_pneumoniae_MMC_A08_3598.fna	Streptococcus pneumoniae	Hit above threshold	0.99588238	0	847/1000	M17888_HUY4190A180_cleaned.fasta	BML_collection
Streptococcus_pneumoniae_SMRU1498_6406.fna	Streptococcus pneumoniae	Hit above threshold	0.9890864	0	660/1000	s_pneumoniae_R6_ref.fasta	ncbi_refseq
Streptococcus_pneumoniae_SMRU1915_9524.fna	Streptococcus pneumoniae	Hit above threshold	0.9909139	0	704/1000	M26368_v0_PacBio.fasta	BML_collection
Escherichia_coli_GCF_000937135.2_3942.fna	Escherichia coli	Hit above threshold	0.9829313	0	537/1000	Escherichia_coli_NGF1.fasta	ncbi_refseq
Escherichia_coli_NC101_1725.fna	Escherichia coli	Hit above threshold	0.999832454	0	993/1000	Escherichia_coli_NGF1.fasta	ncbi_refseq
Escherichia_coli_102878_1922.fna	Escherichia coli	Hit above threshold	0.99134578	0	715/1000	Escherichia_coli_H10.fasta	ncbi_refseq
Streptococcus_pneumoniae_2842STDY5753531_4965.fna	Streptococcus pneumoniae	Hit above threshold	0.9899793	0	681/1000	M17888_HUY4190A180_cleaned.fasta	BML_collection
Escherichia_coli_MGH121_2626.fna	Escherichia coli	Hit above threshold	0.99218192	0	737/1000	Escherichia_coli_MGY.fasta	ncbi_refseq
Escherichia_coli_H2498_4704.fna	Escherichia coli	Hit above threshold	0.999093876	0	963/1000	Escherichia_coli_9000.fasta	ncbi_refseq
Streptococcus_pneumoniae_spnIC59_7633.fna	Streptococcus pneumoniae	Hit above threshold	0.99778358	0	913/1000	M17867_HUY4190A172_cleaned.fasta	BML_collection
Escherichia_coli_95.0941_5166.fna	Escherichia coli	Hit above threshold	0.99347609	0	773/1000	Escherichia_coli_S51.fasta	ncbi_refseq
Escherichia_coli_UMEA_3124-1_5238.fna	Escherichia coli	Hit above threshold	0.9848128	0	571/1000	Escherichia_coli_2013C-4465.fasta	ncbi_refseq
Escherichia_coli_CVM_N33601PS_3711.fna	Escherichia coli	Hit above threshold	0.99225617	0	739/1000	Escherichia_coli_H14.fasta	ncbi_refseq
Listeria_monocytogenes_n_a_322.fna	Listeria monocytogenes	Hit above threshold	0.99717288	0	891/1000	Listeria_monocytogenes_N1-011A.fasta	ncbi_refseq
Escherichia_coli_Ecol_745_4579.fna	Escherichia coli	Hit above threshold	0.99717288	0	891/1000	Escherichia_coli_Ecol_743.fasta	ncbi_refseq
Streptococcus_pneumoniae_SMRU783_9943.fna	Streptococcus pneumoniae	Hit above threshold	0.99010371	0	684/1000	M17874_HUY4190A178_cleaned.fasta	BML_collection
Neisseria_gonorrhoeae_GCGS129_1128.fna	Neisseria gonorrhoeae	Hit above threshold	0.999093876	0	963/1000	Neisseria_gonorrhoeae_NCCP11945.fasta	ncbi_refseq
Escherichia_coli_SCD2_4444.fna	Escherichia coli	Hit above threshold	0.9886914	0	651/1000	Escherichia_coli_MRSN346647.fasta	ncbi_refseq
Streptococcus_pneumoniae_SMRU629_4830.fna	Streptococcus pneumoniae	Hit above threshold	0.99010371	0	684/1000	M26368_v0_PacBio.fasta	BML_collection
Neisseria_meningitidis_NM2795_18.fna	Neisseria meningitidis	Hit above threshold	0.999491994	0	979/1000	M37032_CHA5265A156_cleaned.fasta	BML_collection
Escherichia_coli_UMDKSU-2013-3-111C_3286.fna	Escherichia coli	Hit above threshold	0.99244055	0	744/1000	Escherichia_coli_S56.fasta	ncbi_refseq
Escherichia_coli_11-02033-1_439.fna	Escherichia coli	Hit above threshold	0.9999523094	0	998/1000	Escherichia_coli_GCF_000967155.2.fasta	ncbi_refseq
Escherichia_coli_sheep20_2306.fna	Escherichia coli	Hit above threshold	0.99240382	0	743/1000	Escherichia_coli_S3.fasta	ncbi_refseq
Streptococcus_pneumoniae_SMRU1030_7949.fna	Streptococcus pneumoniae	Hit above threshold	0.99002086	0	682/1000	M17888_HUY4190A180_cleaned.fasta	BML_collection
Escherichia_coli_CG10C.C1_3397.fna	Escherichia coli	Hit above threshold	0.9886026	0	649/1000	Escherichia_coli_H10.fasta	ncbi_refseq
Escherichia_coli_TOP382-1_4683.fna	Escherichia coli	Hit above threshold	0.99554434	0	836/1000	Escherichia_coli_D8.fasta	ncbi_refseq
Escherichia_coli_3-073-06_S4_C1_2082.fna	Escherichia coli	Hit above threshold	0.99002086	0	682/1000	Escherichia_coli_MGY.fasta	ncbi_refseq
Neisseria_gonorrhoeae_GCGS001_865.fna	Neisseria gonorrhoeae	Hit above threshold	0.999169272	0	966/1000	Neisseria_gonorrhoeae_NCCP11945.fasta	ncbi_refseq
Streptococcus_pneumoniae_SMRU2404_4409.fna	Streptococcus pneumoniae	Hit above threshold	0.9918442	0	728/1000	M17874_HUY4190A178_cleaned.fasta	BML_collection
Streptococcus_pneumoniae_16F_7154.fna	Streptococcus pneumoniae	Hit above threshold	0.99059376	0	696/1000	M17873_HUY4190A177_cleaned.fasta	BML_collection
Streptococcus_pneumoniae_SMRU694_8943.fna	Streptococcus pneumoniae	Hit above threshold	0.9870802	0	616/1000	M17888_HUY4190A180_cleaned.fasta	BML_collection
Escherichia_albertii_NIAH_Bird_24_27.fna	Escherichia albertii	No hit above threshold from reference collection - Reporting Top RefSeq Hit	0.9876	0	627/1000	Escherichia_albertii_KF1	ncbi_refseq
Neisseria_gonorrhoeae_NGSJH10_1064.fna	Neisseria gonorrhoeae	Hit above threshold	0.99818764	0	928/1000	Neisseria_gonorrhoeae_GCGS172.fasta	ncbi_refseq
Streptococcus_pneumoniae_2245STDY5804537_7043.fna	Streptococcus pneumoniae	Hit above threshold	0.99047237	0	693/1000	Streptococcus_pneumoniae_SP64.fasta	ncbi_refseq
Escherichia_coli_KG-24_4456.fna	Escherichia coli	Hit above threshold	0.99115064	0	710/1000	Escherichia_coli_C2.fasta	ncbi_refseq
Streptococcus_pneumoniae_BHN579_8547.fna	Streptococcus pneumoniae	Hit above threshold	0.999368632	0	974/1000	M17888_HUY4190A180_cleaned.fasta	BML_collection
Escherichia_coli_CVM_N34352PS_3659.fna	Escherichia coli	Hit above threshold	0.982347	0	527/1000	Escherichia_coli_2013C-4465.fasta	ncbi_refseq
Streptococcus_pneumoniae_Hermans-1017_5782.fna	Streptococcus pneumoniae	Hit above threshold	0.9981076	0	925/1000	Streptococcus_pneumoniae_SP64.fasta	ncbi_refseq
Streptococcus_pneumoniae_SMRU1719_2790.fna	Streptococcus pneumoniae	Hit above threshold	0.989559	0	671/1000	s_pneumoniae_R6_ref.fasta	ncbi_refseq
Escherichia_coli_UMEA_3108-1_5084.fna	Escherichia coli	Hit above threshold	0.9882436	0	641/1000	Escherichia_coli_ZH193.fasta	ncbi_refseq
Neisseria_gonorrhoeae_GCGS090_1062.fna	Neisseria gonorrhoeae	Hit above threshold	0.999194327	0	967/1000	Neisseria_gonorrhoeae_GCGS008.fasta	ncbi_refseq
Escherichia_coli_ED644_950.fna	Escherichia coli	Hit above threshold	0.99805403	0	923/1000	Escherichia_coli_9000.fasta	ncbi_refseq
Escherichia_coli_601_759.fna	Escherichia coli	Hit above threshold	0.99107204	0	708/1000	Escherichia_coli_MGY.fasta	ncbi_refseq
Streptococcus_pneumoniae_2245STDY5819521_7534.fna	Streptococcus pneumoniae	Hit above threshold	0.99891658	0	956/1000	M16057_HUY4190A168_cleaned.fasta	BML_collection
Neisseria_meningitidis_2842STDY5881433_275.fna	Neisseria meningitidis	Hit above threshold	0.999219342	0	968/1000	M21717_v0_PacBio.fasta	BML_collection
Neisseria_meningitidis_2842STDY5881344_267.fna	Neisseria meningitidis	Hit above threshold	0.99734162	0	897/1000	M25964_v0_PacBio.fasta	BML_collection
Streptococcus_pneumoniae_2245STDY5609027_7395.fna	Streptococcus pneumoniae	Hit above threshold	0.9896014	0	672/1000	M17874_HUY4190A178_cleaned.fasta	BML_collection
Escherichia_coli_2-052-05_S3_C3_4869.fna	Escherichia coli	Hit above threshold	0.99409123	0	791/1000	Escherichia_coli_H7.fasta	ncbi_refseq
Neisseria_gonorrhoeae_GCGS229_1245.fna	Neisseria gonorrhoeae	Hit above threshold	0.999144179	0	965/1000	Neisseria_gonorrhoeae_NCCP11945.fasta	ncbi_refseq
Escherichia_coli_LV13072_3292.fna	Escherichia coli	Hit above threshold	0.9880617	0	637/1000	Escherichia_coli_FORC_031.fasta	ncbi_refseq
Escherichia_coli_GN02867_4366.fna	Escherichia coli	Hit above threshold	0.99761919	0	907/1000	Escherichia_coli_D8.fasta	ncbi_refseq
Streptococcus_pneumoniae_19B_6126.fna	Streptococcus pneumoniae	Hit above threshold	0.9891731	0	662/1000	M17870_HUY4190A175_cleaned.fasta	BML_collection
Neisseria_meningitidis_2842STDY5881142_315.fna	Neisseria meningitidis	Hit above threshold	0.99756404	0	905/1000	M39748_S3_cleaned.fasta	BML_collection
Streptococcus_pneumoniae_LE4018_4103.fna	Streptococcus pneumoniae	Hit above threshold	0.99225617	0	739/1000	M16057_HUY4190A168_cleaned.fasta	BML_collection
Escherichia_coli_St._Olav174_1831.fna	Escherichia coli	Hit above threshold	0.99703098	0	886/1000	Escherichia_coli_FORC_028.fasta	ncbi_refseq
Escherichia_coli_ED040_2342.fna	Escherichia coli	Hit above threshold	0.99722931	0	893/1000	Escherichia_coli_9000.fasta	ncbi_refseq
Streptococcus_pneumoniae_6B_8205.fna	Streptococcus pneumoniae	Hit above threshold	0.99221908	0	738/1000	M17867_HUY4190A172_cleaned.fasta	BML_collection
Streptococcus_pneumoniae_SMRU2109_4267.fna	Streptococcus pneumoniae	Hit above threshold	0.99873735	0	949/1000	M17877_HUY4190A179_cleaned.fasta	BML_collection
Escherichia_coli_E._coli_305.fna	Escherichia coli	Hit above threshold	0.99800029	0	921/1000	Escherichia_coli_FORC_028.fasta	ncbi_refseq
Streptococcus_pneumoniae_SMRU1792_6693.fna	Streptococcus pneumoniae	Hit above threshold	0.99748097	0	902/1000	Streptococcus_pneumoniae_SP64.fasta	ncbi_refseq
Streptococcus_pneumoniae_SMRU1660_3674.fna	Streptococcus pneumoniae	Hit above threshold	0.9974532	0	901/1000	Streptococcus_pneumoniae_SP64.fasta	ncbi_refseq
Escherichia_coli_YS_river_water_2699.fna	Escherichia coli	Hit above threshold	0.99691662	0	882/1000	Escherichia_coli_H2.fasta	ncbi_refseq
Neisseria_gonorrhoeae_GCGS125_930.fna	Neisseria gonorrhoeae	Hit above threshold	0.999144179	0	965/1000	Neisseria_gonorrhoeae_NCCP11945.fasta	ncbi_refseq
Streptococcus_pneumoniae_0507+08068_3668.fna	Streptococcus pneumoniae	Hit above threshold	0.99778358	0	913/1000	M17867_HUY4190A172_cleaned.fasta	BML_collection
Escherichia_coli_F7410_3512.fna	Escherichia coli	Hit above threshold	0.99837291	0	935/1000	Escherichia_coli_9000.fasta	ncbi_refseq
Streptococcus_pneumoniae_2842STDY5644470_9805.fna	Streptococcus pneumoniae	Hit above threshold	0.99067428	0	698/1000	s_pneumoniae_R6_ref.fasta	ncbi_refseq
Escherichia_coli_RU1_MA8_4669.fna	Escherichia coli	Hit above threshold	0.99039103	0	691/1000	Escherichia_coli_S1.fasta	ncbi_refseq
Escherichia_coli_2011EL-2111_4369.fna	Escherichia coli	Hit above threshold	0.99886557	0	954/1000	Escherichia_coli_9000.fasta	ncbi_refseq
Escherichia_coli_36293_4144.fna	Escherichia coli	Hit above threshold	0.99432503	0	798/1000	Escherichia_coli_FORC_028.fasta	ncbi_refseq
Streptococcus_pneumoniae_NP7047_7338.fna	Streptococcus pneumoniae	Hit above threshold	0.99894203	0	957/1000	Streptococcus_pneumoniae_SP64.fasta	ncbi_refseq
Haemophilus_influenzae_1124_HINF_121.fna	Haemophilus influenzae	Hit above threshold	0.99850399	0	940/1000	M29695_HUY4067A162_cleaned.fasta	BML_collection
Listeria_monocytogenes_LM07424_503.fna	Listeria monocytogenes	Hit above threshold	0.99022735	0	687/1000	Listeria_monocytogenes_CFSAN007956.fasta	ncbi_refseq
Neisseria_meningitidis_2842STDY5881183_171.fna	Neisseria meningitidis	Hit above threshold	0.99585191	0	846/1000	M03313_HUY3652A23_cleaned.fasta	BML_collection
Streptococcus_pneumoniae_SMRU2612_4439.fna	Streptococcus pneumoniae	Hit above threshold	0.99728556	0	895/1000	Streptococcus_pneumoniae_SP64.fasta	ncbi_refseq
Escherichia_coli_PARC445_3333.fna	Escherichia coli	Hit above threshold	0.99161574	0	722/1000	Escherichia_coli_S42.fasta	ncbi_refseq
Streptococcus_pneumoniae_SMRU1457_9766.fna	Streptococcus pneumoniae	Hit above threshold	0.99188202	0	729/1000	M17870_HUY4190A175_cleaned.fasta	BML_collection
Streptococcus_pneumoniae_2842STDY5644485_5466.fna	Streptococcus pneumoniae	Hit above threshold	0.99775629	0	912/1000	M17868_HUY4190A173_cleaned.fasta	BML_collection
Listeria_monocytogenes_BCW_4304_1162.fna	Listeria monocytogenes	Hit above threshold	0.999590008	0	983/1000	M13455_v0_PacBio.fasta	BML_collection
Streptococcus_pneumoniae_2842STDY5881920_7917.fna	Streptococcus pneumoniae	Hit above threshold	0.99022735	0	687/1000	M26368_v0_PacBio.fasta	BML_collection
Streptococcus_pneumoniae_0502+25231_7385.fna	Streptococcus pneumoniae	Hit above threshold	0.99770158	0	910/1000	M17867_HUY4190A172_cleaned.fasta	BML_collection
Escherichia_coli_2-222-05_S1_C2_2569.fna	Escherichia coli	Hit above threshold	0.99557534	0	837/1000	Escherichia_coli_H3.fasta	ncbi_refseq
Streptococcus_pneumoniae_SMRU1325_3529.fna	Streptococcus pneumoniae	Hit above threshold	0.9856973	0	588/1000	M17891_HUY4190A181_cleaned.fasta	BML_collection
Escherichia_coli_K6908_3683.fna	Escherichia coli	Hit above threshold	0.99255034	0	747/1000	Escherichia_coli_FORC_028.fasta	ncbi_refseq
Escherichia_coli_STEC_29_2475.fna	Escherichia coli	Hit above threshold	0.9898122	0	677/1000	Escherichia_coli_C2.fasta	ncbi_refseq
Listeria_monocytogenes_NTSN_262.fna	Listeria monocytogenes	Hit above threshold	0.999614419	0	984/1000	Listeria_monocytogenes_WSLC_1018.fasta	ncbi_refseq
Streptococcus_pneumoniae_SMRU2819_2777.fna	Streptococcus pneumoniae	Hit above threshold	0.99886557	0	954/1000	M17867_HUY4190A172_cleaned.fasta	BML_collection
Escherichia_coli_M12_4203.fna	Escherichia coli	Hit above threshold	0.99873735	0	949/1000	Escherichia_coli_9000.fasta	ncbi_refseq
Escherichia_coli_1-182-04_S3_C3_3894.fna	Escherichia coli	Hit above threshold	0.9862512	0	599/1000	Escherichia_coli_H1827_12.fasta	ncbi_refseq
Escherichia_coli_GN04255_2761.fna	Escherichia coli	Hit above threshold	0.9839469	0	555/1000	Escherichia_coli_MRSN346647.fasta	ncbi_refseq
Streptococcus_pneumoniae_SMRU2521_3176.fna	Streptococcus pneumoniae	Hit above threshold	0.9896438	0	673/1000	M17891_HUY4190A181_cleaned.fasta	BML_collection
Neisseria_gonorrhoeae_GCGS176_1039.fna	Neisseria gonorrhoeae	Hit above threshold	0.99829376	0	932/1000	Neisseria_gonorrhoeae_GCGS197.fasta	ncbi_refseq
Streptococcus_pneumoniae_GL3024_6479.fna	Streptococcus pneumoniae	Hit above threshold	0.99075448	0	700/1000	s_pneumoniae_R6_ref.fasta	ncbi_refseq
Neisseria_meningitidis_2842STDY5881305_800.fna	Neisseria meningitidis	Hit above threshold	0.99748097	0	902/1000	M37057_HUY3652A18_cleaned.fasta	BML_collection
Streptococcus_pneumoniae_SMRU2796_3151.fna	Streptococcus pneumoniae	Hit above threshold	0.99742537	0	900/1000	Streptococcus_pneumoniae_SP64.fasta	ncbi_refseq
Escherichia_coli_636_3556.fna	Escherichia coli	Hit above threshold	0.9877396	0	630/1000	Escherichia_coli_RM9387.fasta	ncbi_refseq
Streptococcus_pneumoniae_2842STDY5644652_6108.fna	Streptococcus pneumoniae	Hit above threshold	0.99847786	0	939/1000	M17870_HUY4190A175_cleaned.fasta	BML_collection
Listeria_monocytogenes_BCW_4770_1001.fna	Listeria monocytogenes	Hit above threshold	0.99971169	0	988/1000	Listeria_monocytogenes_N2306.fasta	ncbi_refseq
Escherichia_coli_1408270010_1261.fna	Escherichia coli	Hit above threshold	0.999093876	0	963/1000	Escherichia_coli_NGF1.fasta	ncbi_refseq
Streptococcus_pneumoniae_2245STDY5699092_9483.fna	Streptococcus pneumoniae	Hit above threshold	0.99924432	0	969/1000	M16057_HUY4190A168_cleaned.fasta	BML_collection
Streptococcus_pneumoniae_2690STDY5561710_6460.fna	Streptococcus pneumoniae	Hit above threshold	0.999880504	0	995/1000	Streptococcus_pneumoniae_BHN418.fasta	ncbi_refseq
Escherichia_coli_HM27_5422.fna	Escherichia coli	Hit above threshold	0.99541981	0	832/1000	Escherichia_coli_D8.fasta	ncbi_refseq
Streptococcus_pneumoniae_0211+13275_6180.fna	Streptococcus pneumoniae	Hit above threshold	0.99855613	0	942/1000	M17867_HUY4190A172_cleaned.fasta	BML_collection
Listeria_monocytogenes_LM07-01014_38.fna	Listeria monocytogenes	Hit above threshold	0.9889556	0	657/1000	Listeria_monocytogenes_CFSAN007956.fasta	ncbi_refseq
Escherichia_coli_blood-09-0023rep2_721.fna	Escherichia coli	Hit above threshold	0.9828735	0	536/1000	Escherichia_coli_ST648.fasta	ncbi_refseq
Escherichia_coli_KTE17_4647.fna	Escherichia coli	Hit above threshold	0.9882888	0	642/1000	Escherichia_coli_ZH193.fasta	ncbi_refseq
Listeria_monocytogenes_A542_664.fna	Listeria monocytogenes	Hit above threshold	0.99301888	0	760/1000	Listeria_monocytogenes_L2625.fasta	ncbi_refseq
Streptococcus_pneumoniae_SMRU559_8642.fna	Streptococcus pneumoniae	Hit above threshold	0.9898541	0	678/1000	M26368_v0_PacBio.fasta	BML_collection
Streptococcus_pneumoniae_SMRU740_3466.fna	Streptococcus pneumoniae	Hit above threshold	0.99075448	0	700/1000	M26368_v0_PacBio.fasta	BML_collection
Escherichia_coli_UMDKSU-2013-3-544F_3302.fna	Escherichia coli	Hit above threshold	0.99107204	0	708/1000	Escherichia_coli_S42.fasta	ncbi_refseq
Escherichia_coli_CT48C.G2_814.fna	Escherichia coli	Hit above threshold	0.99173031	0	725/1000	Escherichia_coli_WCHEC1613.fasta	ncbi_refseq
Streptococcus_pneumoniae_2842STDY5753536_3117.fna	Streptococcus pneumoniae	Hit above threshold	0.99014501	0	685/1000	M26368_v0_PacBio.fasta	BML_collection
Escherichia_coli_G138_4502.fna	Escherichia coli	Hit above threshold	0.99075448	0	700/1000	Escherichia_coli_S1.fasta	ncbi_refseq
Streptococcus_pneumoniae_6B_8238.fna	Streptococcus pneumoniae	Hit above threshold	0.99221908	0	738/1000	M17867_HUY4190A172_cleaned.fasta	BML_collection
Streptococcus_pneumoniae_SMRU2596_6348.fna	Streptococcus pneumoniae	Hit above threshold	0.9897702	0	676/1000	M17891_HUY4190A181_cleaned.fasta	BML_collection
Escherichia_coli_77302533_3500.fna	Escherichia coli	Hit above threshold	0.99269574	0	751/1000	Escherichia_coli_MGY.fasta	ncbi_refseq
Escherichia_coli_PEI-B-P-19_3801.fna	Escherichia coli	Hit above threshold	0.99606407	0	853/1000	Escherichia_coli_FORC_031.fasta	ncbi_refseq
Streptococcus_pneumoniae_SMRU1210_7055.fna	Streptococcus pneumoniae	Hit above threshold	0.9892164	0	663/1000	s_pneumoniae_R6_ref.fasta	ncbi_refseq
Streptococcus_pneumoniae_PT8098_5185.fna	Streptococcus pneumoniae	Hit above threshold	0.99656889	0	870/1000	M17874_HUY4190A178_cleaned.fasta	BML_collection
Streptococcus_pneumoniae_2842STDY5753187_5666.fna	Streptococcus pneumoniae	Hit above threshold	0.99126796	0	713/1000	M26368_v0_PacBio.fasta	BML_collection
Streptococcus_pneumoniae_9V_4000.fna	Streptococcus pneumoniae	Hit above threshold	0.999614419	0	984/1000	M17868_HUY4190A173_cleaned.fasta	BML_collection
Escherichia_coli_EDL933_596.fna	Escherichia coli	Hit above threshold	0.999194327	0	967/1000	Escherichia_coli_9000.fasta	ncbi_refseq
Escherichia_coli_sheep56_3006.fna	Escherichia coli	Hit above threshold	0.99115064	0	710/1000	Escherichia_coli_S42.fasta	ncbi_refseq
Listeria_monocytogenes_BCW_4761_879.fna	Listeria monocytogenes	Hit above threshold	0.99863404	0	945/1000	l_monocytogenes_EDG_ref.fasta	ncbi_refseq
Streptococcus_pneumoniae_SMRU2476_5084.fna	Streptococcus pneumoniae	Hit above threshold	0.9894739	0	669/1000	M16057_HUY4190A168_cleaned.fasta	BML_collection
Escherichia_coli_207A_L2_1337.fna	Escherichia coli	Hit above threshold	0.9909139	0	704/1000	Escherichia_coli_S51.fasta	ncbi_refseq
Escherichia_coli_upec-87_4650.fna	Escherichia coli	Hit above threshold	0.9888239	0	654/1000	Escherichia_coli_K-15KW01.fasta	ncbi_refseq
Streptococcus_pneumoniae_2842STDY5753116_4097.fna	Streptococcus pneumoniae	Hit above threshold	0.99047237	0	693/1000	s_pneumoniae_R6_ref.fasta	ncbi_refseq
Escherichia_coli_403341_589.fna	Escherichia coli	Hit above threshold	0.99330156	0	768/1000	Escherichia_coli_M19.fasta	ncbi_refseq
Escherichia_coli_FCH1_3312.fna	Escherichia coli	Hit above threshold	0.99095355	0	705/1000	Escherichia_coli_H14.fasta	ncbi_refseq
Escherichia_coli_RiKo_2340_09_1235.fna	Escherichia coli	Hit above threshold	0.9935108	0	774/1000	Escherichia_coli_MGY.fasta	ncbi_refseq
Streptococcus_pneumoniae_SMRU2335_9011.fna	Streptococcus pneumoniae	Hit above threshold	0.9888679	0	655/1000	s_pneumoniae_R6_ref.fasta	ncbi_refseq
Neisseria_gonorrhoeae_GCGS211_941.fna	Neisseria gonorrhoeae	Hit above threshold	0.999880504	0	995/1000	Neisseria_gonorrhoeae_GCGS197.fasta	ncbi_refseq
Escherichia_coli_swine39_1327.fna	Escherichia coli	Hit above threshold	0.99030936	0	689/1000	Escherichia_coli_M1.fasta	ncbi_refseq
Neisseria_meningitidis_M22718_396.fna	Neisseria meningitidis	Hit above threshold	0.999565561	0	982/1000	M38824_S5_cleaned.fasta	BML_collection
Streptococcus_pneumoniae_R34-3108_8030.fna	Streptococcus pneumoniae	Hit above threshold	0.9888679	0	655/1000	M26368_v0_PacBio.fasta	BML_collection
Streptococcus_pneumoniae_SMRU1487_6468.fna	Streptococcus pneumoniae	Hit above threshold	0.99018622	0	686/1000	M17873_HUY4190A177_cleaned.fasta	BML_collection
Neisseria_meningitidis_2842STDY5881010_688.fna	Neisseria meningitidis	Hit above threshold	0.99886557	0	954/1000	M29733_S17_cleaned.fasta	BML_collection
Streptococcus_pneumoniae_2245STDY5609003_8087.fna	Streptococcus pneumoniae	Hit above threshold	0.99541981	0	832/1000	M17891_HUY4190A181_cleaned.fasta	BML_collection
Streptococcus_pneumoniae_2690STDY5561707_2825.fna	Streptococcus pneumoniae	Hit above threshold	0.9999044753	0	996/1000	Streptococcus_pneumoniae_BHN418.fasta	ncbi_refseq
Streptococcus_pneumoniae_SMRU2067_9652.fna	Streptococcus pneumoniae	Hit above threshold	0.9973975	0	899/1000	M26365_v0_PacBio.fasta	BML_collection
Streptococcus_pneumoniae_2842STDY5644468_8479.fna	Streptococcus pneumoniae	Hit above threshold	0.99842547	0	937/1000	M17868_HUY4190A173_cleaned.fasta	BML_collection
Escherichia_coli_RS218_4819.fna	Escherichia coli	Hit above threshold	0.9989928	0	959/1000	Escherichia_coli_SF-173.fasta	ncbi_refseq
Escherichia_coli_102010_aEPEC_2558.fna	Escherichia coli	Hit above threshold	0.9944573	0	802/1000	Escherichia_coli_MGY.fasta	ncbi_refseq
Listeria_monocytogenes_CFSAN008100_529.fna	Listeria monocytogenes	Hit above threshold	0.99778358	0	913/1000	Listeria_monocytogenes_CFSAN029793.fasta	ncbi_refseq
Escherichia_coli_upec-127_4526.fna	Escherichia coli	Hit above threshold	0.99265949	0	750/1000	Escherichia_coli_MGY.fasta	ncbi_refseq
Neisseria_gonorrhoeae_GCGS107_932.fna	Neisseria gonorrhoeae	Hit above threshold	0.999144179	0	965/1000	Neisseria_gonorrhoeae_NCCP11945.fasta	ncbi_refseq
Streptococcus_pneumoniae_SMRU611_9584.fna	Streptococcus pneumoniae	Hit above threshold	0.9968879	0	881/1000	M26365_v0_PacBio.fasta	BML_collection
Streptococcus_pneumoniae_MT7_3832.fna	Streptococcus pneumoniae	Hit above threshold	0.9909139	0	704/1000	M17874_HUY4190A178_cleaned.fasta	BML_collection
Escherichia_coli_UMDKSU-2013-3-141E_621.fna	Escherichia coli	Hit above threshold	0.99510464	0	822/1000	Escherichia_coli_C3.fasta	ncbi_refseq
Neisseria_meningitidis_Neisseria_meningitidis_CHUV_290.fna	Neisseria meningitidis	Hit above threshold	0.99805403	0	923/1000	M37057_HUY3652A18_cleaned.fasta	BML_collection
n_lactamica_3_.fna	Neisseria lactamica	Hit above threshold	0.99513641	0	823/1000	M37078_HUY4067A168_cleaned.fasta	BML_collection
Escherichia_coli_478_5025.fna	Escherichia coli	Hit above threshold	0.9876932	0	629/1000	Escherichia_coli_RM9387.fasta	ncbi_refseq
Streptococcus_pneumoniae_2842STDY5753481_9921.fna	Streptococcus pneumoniae	Hit above threshold	0.99071442	0	699/1000	s_pneumoniae_R6_ref.fasta	ncbi_refseq
Haemophilus_parainfluenzae_1128_HPAR_215.fna	Haemophilus parainfluenzae	Hit above threshold	0.9848658	0	572/1000	Haemophilus_parainfluenzae_155_HPAR.fasta	ncbi_refseq
n_subflava_6_.fna	Neisseria subflava	Hit above threshold	0.99449022	0	803/1000	Neisseria_sp._HMSC064D07.fasta	ncbi_refseq
Listeria_monocytogenes_n_a_330.fna	Listeria monocytogenes	Hit above threshold	0.99717288	0	891/1000	Listeria_monocytogenes_N1-011A.fasta	ncbi_refseq
Escherichia_coli_GN03599_4381.fna	Escherichia coli	Hit above threshold	0.9989928	0	959/1000	Escherichia_coli_ZH193.fasta	ncbi_refseq
Escherichia_coli_CFSAN026814_325.fna	Escherichia coli	Hit above threshold	0.99018622	0	686/1000	Escherichia_coli_H5.fasta	ncbi_refseq
Streptococcus_pneumoniae_LE4021_3792.fna	Streptococcus pneumoniae	Hit above threshold	0.989686	0	674/1000	s_pneumoniae_R6_ref.fasta	ncbi_refseq
Escherichia_coli_INSLA289_478.fna	Escherichia coli	Hit above threshold	0.9828735	0	536/1000	Escherichia_coli_S51.fasta	ncbi_refseq
Streptococcus_pneumoniae_2842STDY5753272_6386.fna	Streptococcus pneumoniae	Hit above threshold	0.999467397	0	978/1000	M17888_HUY4190A180_cleaned.fasta	BML_collection
Escherichia_coli_ED-53_4348.fna	Escherichia coli	Hit above threshold	0.99305445	0	761/1000	Escherichia_coli_MGY.fasta	ncbi_refseq
Streptococcus_pneumoniae_2842STDY5753153_6655.fna	Streptococcus pneumoniae	Hit above threshold	0.99711626	0	889/1000	M17874_HUY4190A178_cleaned.fasta	BML_collection
Escherichia_coli_BCW5711_2856.fna	Escherichia coli	Hit above threshold	0.9855438	0	585/1000	Escherichia_coli_NGF1.fasta	ncbi_refseq
Escherichia_coli_TW07509_2498.fna	Escherichia coli	Hit above threshold	0.99199503	0	732/1000	Escherichia_coli_M19.fasta	ncbi_refseq
Escherichia_coli_G246_3083.fna	Escherichia coli	Hit above threshold	0.99452308	0	804/1000	Escherichia_coli_MGY.fasta	ncbi_refseq
Streptococcus_pneumoniae_PT8000_7993.fna	Streptococcus pneumoniae	Hit above threshold	0.99802718	0	922/1000	Streptococcus_pneumoniae_MNZ14.fasta	ncbi_refseq
Escherichia_coli_YD786_2609.fna	Escherichia coli	Hit above threshold	0.99615422	0	856/1000	Escherichia_coli_ACN002.fasta	ncbi_refseq
Escherichia_coli_07-4255_4556.fna	Escherichia coli	Hit above threshold	0.99728556	0	895/1000	Escherichia_coli_FORC_028.fasta	ncbi_refseq
Streptococcus_pneumoniae_2842STDY5753180_6793.fna	Streptococcus pneumoniae	Hit above threshold	0.999541076	0	981/1000	M17888_HUY4190A180_cleaned.fasta	BML_collection
Escherichia_coli_11-02093_4101.fna	Escherichia coli	Hit above threshold	0.999856497	0	994/1000	Escherichia_coli_GCF_000967155.2.fasta	ncbi_refseq
Listeria_monocytogenes_2842STDY5753959_111.fna	Listeria monocytogenes	Hit above threshold	0.99491286	0	816/1000	M13455_v0_PacBio.fasta	BML_collection
Escherichia_coli_BIDMC_19C_1001.fna	Escherichia coli	Hit above threshold	0.9935108	0	774/1000	Escherichia_coli_ST648.fasta	ncbi_refseq
Escherichia_coli_VL2507-1_4296.fna	Escherichia coli	Hit above threshold	0.99126796	0	713/1000	Escherichia_coli_S51.fasta	ncbi_refseq
Escherichia_coli_VL2984_5080.fna	Escherichia coli	Hit above threshold	0.99195743	0	731/1000	Escherichia_coli_CFSAN029787.fasta	ncbi_refseq
Escherichia_coli_swine50_2936.fna	Escherichia coli	Hit above threshold	0.9824651	0	529/1000	Escherichia_coli_MRSN346647.fasta	ncbi_refseq
Streptococcus_mitis_RH_50275_09_38944.fna	Streptococcus mitis	No hit above threshold from reference collection - Reporting Top RefSeq Hit	0.9536657	0	233/1000	Streptococcus_mitis_SK321	ncbi_refseq
Escherichia_coli_8.2524_2234.fna	Escherichia coli	Hit above threshold	0.99826729	0	931/1000	Escherichia_coli_9000.fasta	ncbi_refseq
Listeria_monocytogenes_BCW_3935_1288.fna	Listeria monocytogenes	Hit above threshold	0.9606344	0	280/1000	Listeria_monocytogenes_WSLC_1019.fasta	ncbi_refseq
Streptococcus_pneumoniae_2245STDY5699103_7213.fna	Streptococcus pneumoniae	Hit above threshold	0.99079445	0	701/1000	M17872_HUY4190A176_cleaned.fasta	BML_collection
Streptococcus_pneumoniae_10A_4038.fna	Streptococcus pneumoniae	Hit above threshold	0.9896438	0	673/1000	M17888_HUY4190A180_cleaned.fasta	BML_collection
Streptococcus_pneumoniae_MT36_3232.fna	Streptococcus pneumoniae	Hit above threshold	0.9909139	0	704/1000	M17874_HUY4190A178_cleaned.fasta	BML_collection
Escherichia_coli_2-177-06_S4_C1_4265.fna	Escherichia coli	Hit above threshold	0.99636279	0	863/1000	Escherichia_coli_2009C-3133.fasta	ncbi_refseq
Escherichia_coli_KTE176_5243.fna	Escherichia coli	Hit above threshold	0.99422519	0	795/1000	Escherichia_coli_SF-173.fasta	ncbi_refseq
Escherichia_coli_B-11870_1067.fna	Escherichia coli	Hit above threshold	0.99504094	0	820/1000	Escherichia_coli_D8.fasta	ncbi_refseq
Streptococcus_pneumoniae_203_15_8676.fna	Streptococcus pneumoniae	Hit above threshold	0.99791935	0	918/1000	Streptococcus_pneumoniae_1719.fasta	ncbi_refseq
Escherichia_coli_chicken_fecal_2222.fna	Escherichia coli	Hit above threshold	0.988379	0	644/1000	Escherichia_coli_2009C-3133.fasta	ncbi_refseq
Escherichia_coli_DEC9A_5423.fna	Escherichia coli	Hit above threshold	0.99519978	0	825/1000	Escherichia_coli_FORC_028.fasta	ncbi_refseq
Streptococcus_pneumoniae_365152_9163.fna	Streptococcus pneumoniae	Hit above threshold	0.99717288	0	891/1000	M17874_HUY4190A178_cleaned.fasta	BML_collection
Streptococcus_pneumoniae_6575-07_3411.fna	Streptococcus pneumoniae	Hit above threshold	0.99891658	0	956/1000	M17867_HUY4190A172_cleaned.fasta	BML_collection
Streptococcus_pneumoniae_SN39533_9910.fna	Streptococcus pneumoniae	Hit above threshold	0.999467397	0	978/1000	Streptococcus_pneumoniae_SP64.fasta	ncbi_refseq
Streptococcus_pneumoniae_2842STDY5753644_5245.fna	Streptococcus pneumoniae	Hit above threshold	0.99071442	0	699/1000	M17873_HUY4190A177_cleaned.fasta	BML_collection
Listeria_monocytogenes_NE_dc2014_607.fna	Listeria monocytogenes	Hit above threshold	0.999638792	0	985/1000	Listeria_monocytogenes_WSLC_1018.fasta	ncbi_refseq
Escherichia_coli_2010C-3517_4671.fna	Escherichia coli	Hit above threshold	0.9843298	0	562/1000	Escherichia_coli_2013C-4465.fasta	ncbi_refseq
Escherichia_coli_H494_4928.fna	Escherichia coli	Hit above threshold	0.9898122	0	677/1000	Escherichia_coli_D3.fasta	ncbi_refseq
Neisseria_gonorrhoeae_GCGS152_899.fna	Neisseria gonorrhoeae	Hit above threshold	0.999119047	0	964/1000	Neisseria_gonorrhoeae_NCCP11945.fasta	ncbi_refseq
Streptococcus_pneumoniae_SMRU2070_5271.fna	Streptococcus pneumoniae	Hit above threshold	0.99010371	0	684/1000	M17888_HUY4190A180_cleaned.fasta	BML_collection
Haemophilus_influenzae_1123_HINF_77.fna	Haemophilus influenzae	Hit above threshold	0.99850399	0	940/1000	M29695_HUY4067A162_cleaned.fasta	BML_collection
Neisseria_meningitidis_COL-201505-31_500.fna	Neisseria meningitidis	Hit above threshold	0.999491994	0	979/1000	M17596_CHA4858A3_cleaned.fasta	BML_collection
Neisseria_gonorrhoeae_GCGS012_928.fna	Neisseria gonorrhoeae	Hit above threshold	0.99842547	0	937/1000	Neisseria_gonorrhoeae_NCCP11945.fasta	ncbi_refseq
Escherichia_coli_448_2524.fna	Escherichia coli	Hit above threshold	0.99425853	0	796/1000	Escherichia_coli_H3.fasta	ncbi_refseq
Streptococcus_pneumoniae_SMRU2765_6459.fna	Streptococcus pneumoniae	Hit above threshold	0.99725746	0	894/1000	Streptococcus_pneumoniae_SP64.fasta	ncbi_refseq
Escherichia_coli_DEC8D_646.fna	Escherichia coli	Hit above threshold	0.99630345	0	861/1000	Escherichia_coli_FORC_028.fasta	ncbi_refseq
Streptococcus_pneumoniae_SMRU1645_6599.fna	Streptococcus pneumoniae	Hit above threshold	0.99354545	0	775/1000	Streptococcus_pneumoniae_SP49.fasta	ncbi_refseq
Streptococcus_pneumoniae_ECC_3507_9559.fna	Streptococcus pneumoniae	Hit above threshold	0.99388844	0	785/1000	Streptococcus_pneumoniae_1719.fasta	ncbi_refseq
Escherichia_coli_swine33_1103.fna	Escherichia coli	Hit above threshold	0.99510464	0	822/1000	Escherichia_coli_ACN002.fasta	ncbi_refseq
Streptococcus_pneumoniae_2245STDY5982512_5825.fna	Streptococcus pneumoniae	Hit above threshold	0.9889993	0	658/1000	M17891_HUY4190A181_cleaned.fasta	BML_collection
Listeria_monocytogenes_LM26_253.fna	Listeria monocytogenes	Hit above threshold	0.999194327	0	967/1000	M13455_v0_PacBio.fasta	BML_collection
Streptococcus_pneumoniae_2842STDY5753459_2785.fna	Streptococcus pneumoniae	Hit above threshold	0.9902684	0	688/1000	M26368_v0_PacBio.fasta	BML_collection
Escherichia_coli_2-427-07_S1_C1_5380.fna	Escherichia coli	Hit above threshold	0.99276802	0	753/1000	Escherichia_coli_H10.fasta	ncbi_refseq
Streptococcus_pneumoniae_2245STDY5819539_2818.fna	Streptococcus pneumoniae	Hit above threshold	0.99826729	0	931/1000	Streptococcus_pneumoniae_SP64.fasta	ncbi_refseq
Streptococcus_pneumoniae_2842STDY5644508_9005.fna	Streptococcus pneumoniae	Hit above threshold	0.99703098	0	886/1000	M17868_HUY4190A173_cleaned.fasta	BML_collection
Streptococcus_pneumoniae_2842STDY5753208_9450.fna	Streptococcus pneumoniae	Hit above threshold	0.99043174	0	692/1000	M17873_HUY4190A177_cleaned.fasta	BML_collection
Streptococcus_pneumoniae_NP7028_9813.fna	Streptococcus pneumoniae	Hit above threshold	0.99018622	0	686/1000	M17891_HUY4190A181_cleaned.fasta	BML_collection
Escherichia_coli_3-475-03_S3_C2_1901.fna	Escherichia coli	Hit above threshold	0.99298325	0	759/1000	Escherichia_coli_FORC_028.fasta	ncbi_refseq
Streptococcus_pneumoniae_SMRU1985_6607.fna	Streptococcus pneumoniae	Hit above threshold	0.99221908	0	738/1000	M26368_v0_PacBio.fasta	BML_collection
Escherichia_coli_SF-305_1790.fna	Escherichia coli	Hit above threshold	0.99529441	0	828/1000	Escherichia_coli_SF-173.fasta	ncbi_refseq
Escherichia_coli_blood-08-1563rep1_2171.fna	Escherichia coli	Hit above threshold	0.9867913	0	610/1000	Escherichia_coli_C4.fasta	ncbi_refseq
Listeria_monocytogenes_2842STDY5753874_367.fna	Listeria monocytogenes	Hit above threshold	0.99516812	0	824/1000	M13455_v0_PacBio.fasta	BML_collection
Streptococcus_pneumoniae_18044_6415.fna	Streptococcus pneumoniae	Hit above threshold	0.99229319	0	740/1000	M17867_HUY4190A172_cleaned.fasta	BML_collection
Escherichia_coli_Ec_11-9450_4051.fna	Escherichia coli	Hit above threshold	0.99845168	0	938/1000	Escherichia_coli_GCF_000967155.2.fasta	ncbi_refseq
Escherichia_coli_EC4_657.fna	Escherichia coli	Hit above threshold	0.99382035	0	783/1000	Escherichia_coli_2009C-3133.fasta	ncbi_refseq
Streptococcus_pneumoniae_LMG1583_8432.fna	Streptococcus pneumoniae	Hit above threshold	0.99722931	0	893/1000	Streptococcus_pneumoniae_SP64.fasta	ncbi_refseq
Escherichia_coli_2009C-4126_5294.fna	Escherichia coli	Hit above threshold	0.99294755	0	758/1000	Escherichia_coli_FORC_028.fasta	ncbi_refseq
Streptococcus_pneumoniae_SMRU728_8410.fna	Streptococcus pneumoniae	Hit above threshold	0.9889118	0	656/1000	M17874_HUY4190A178_cleaned.fasta	BML_collection
[truncated: 13,504 more rows]
