# Supplementary material for: BMScan: using whole genome similarity to rapidly and accurately identify bacterial meningitis causing species
Source: BMC Infect Dis. 2018 Aug 15;18:405. doi: 10.1186/s12879-018-3324-1 (PMC6094466; doi:10.1186/s12879-018-3324-1)
Supplement: Supplementary file 5 — BioProject and PubMLST Ids for genome assemblies used in reference collection. (XLSX 17 kb) [file 12879_2018_3324_MOESM5_ESM.xlsx]

## Sheet: Sheet1
Lab_ID	BioProject	PubMLST_ID
M37959	#N/A	54062
M37958	#N/A	54061
M37152	#N/A	54058
M37150	#N/A	54056
M37148	#N/A	54055
M37144	#N/A	54054
M37141	#N/A	54053
M37134	#N/A	54050
M37128	#N/A	54048
M37127	#N/A	54047
M37125	#N/A	54045
M37122	#N/A	54044
M37115	#N/A	54040
M37113	#N/A	54038
M37112	#N/A	54037
M37111	#N/A	54036
M37103	#N/A	54033
M37093	#N/A	54028
M37087	#N/A	54026
M37074	#N/A	54024
M37069	#N/A	54023
M37060	#N/A	54018
M37059	#N/A	54017
M28679	#N/A	39860
M27794	PRJNA428178	#N/A
M22440	#N/A	39862
M22236	#N/A	39844
M19586	#N/A	39858
M13973	#N/A	39839
M13455	PRJNA428178	#N/A
M11360	PRJNA428178	#N/A
M08566	#N/A	39843
M07659	PRJNA428178	#N/A
M07297	#N/A	834
M07293	#N/A	831
M05726	#N/A	39853
M05721	#N/A	39848
M04486	PRJNA428178	#N/A
M04256	PRJNA428178	#N/A
M03313	PRJNA428178	#N/A
M02678	PRJNA428178	#N/A
M02568	#N/A	820
M01539	#N/A	1761
M01005	PRJNA428178	#N/A
C2014021188	PRJNA428750
C2014019557	PRJNA428750
C2014013859	PRJNA428750
C2013024221	PRJNA428750
C2013013825	PRJNA428750
C2013010062	PRJNA428750
C2012011976	PRJNA428750
C2011020199	PRJNA428750
C2011020198	PRJNA428750
C2011003085	PRJNA428750
C2010039593	PRJNA454666
C2010021516	PRJNA454666
C2010015191	PRJNA428750
C2009035459	PRJNA428750
C2009028987	PRJNA428750
C2009010520	PRJNA428750
C2008003258	PRJNA454666
C2008002238	PRJNA428750
C2008001664	PRJNA428750
C2008000329	PRJNA428750
C2008000159	PRJNA428750
C2007002879	PRJNA428750
C2006002596	PRJNA454666
C2006000788	PRJNA454666
C2005004058	PRJNA454666
C2005001510	PRJNA428750
C2004002729	PRJNA454666
C2004002444	PRJNA428750
M39250	PRJNA454467
M38691	PRJNA454467
M38354	PRJNA454467
M29207	PRJNA454467
M29200	PRJNA454467
M28532	PRJNA454467
M28331	PRJNA454467
M28144	PRJNA454467
M27527	PRJNA454467
M27398	PRJNA454467
M27349	PRJNA454467
M27306	PRJNA454467
M26471	PRJNA454467
M26351	PRJNA454467
M25687	PRJNA454467
M25634	PRJNA454467
M25330	PRJNA454467
M23971	PRJNA454467
M23950	PRJNA454467
M23677	PRJNA454467
M23369	PRJNA454467
M23168	PRJNA454467
M23083	PRJNA454467
M22962	PRJNA454467
M39751	PRJNA429569
M39749	PRJNA429569
M39748	PRJNA429569
M39747	PRJNA429569
M39738	PRJNA429569
M39737	PRJNA429569
M39726	PRJNA429569
M39724	PRJNA429569
M39721	PRJNA429569
M39716	PRJNA429569
M39714	PRJNA429569
M39707	PRJNA429569
M39704	PRJNA429569
M39701	PRJNA429569
M39699	PRJNA429569
M39696	PRJNA429569
M39695	PRJNA429569
M39687	PRJNA429569
M39686	PRJNA429569
M39683	PRJNA429569
M39666	PRJNA429569
M39651	PRJNA429569
M39643	PRJNA429569
M39642	PRJNA429569
M39637	PRJNA429569
M39623	PRJNA429569
M39620	PRJNA429569
M39611	PRJNA429569
M39598	PRJNA429569
M39437	PRJNA429569
M39429	PRJNA429569
M39425	PRJNA429569
M39412	PRJNA429569
M39409	PRJNA429569
M39401	PRJNA429569
M39272	PRJNA429569
M39267	PRJNA429569
M38489	PRJNA429569
M38406	PRJNA429569
M38398	PRJNA429569
M38388	PRJNA429569
M38382	PRJNA429569
M38230	PRJNA429569
M38226	PRJNA429569
M38215	PRJNA429569
M38202	PRJNA429569
M38199	PRJNA429569
M38184	PRJNA429569
M38175	PRJNA429569
M38134	PRJNA429569
M38132	PRJNA429569
M38117	PRJNA429569
M38110	PRJNA429569
M37878	PRJNA429569
M37862	PRJNA429569
M37852	PRJNA429569
M37851	PRJNA429569
M37844	PRJNA429569
M37841	PRJNA429569
M37815	PRJNA429569
M37810	PRJNA429569
M37807	PRJNA429569
M37796	PRJNA429569
M37777	PRJNA429569
M37773	PRJNA429569
M37750	PRJNA429569
M37730	PRJNA429569
M37712	PRJNA429569
M37709	PRJNA429569
M37047	PRJNA429569
M37043	PRJNA429569
M37032	PRJNA429569
M37022	PRJNA429569
M37018	PRJNA429569
M37007	PRJNA429569
M37001	PRJNA429569
M36993	PRJNA429569
M36986	PRJNA429569
M36981	PRJNA429569
M36970	PRJNA429569
M36959	PRJNA429569
M36905	PRJNA429569
M36874	PRJNA429569
M36873	PRJNA429569
M36866	PRJNA429569
M36859	PRJNA429569
M36845	PRJNA429569
M36843	PRJNA429569
M36835	PRJNA429569
M36811	PRJNA429569
M36805	PRJNA429569
M36770	PRJNA429569
M36756	PRJNA429569
M36749	PRJNA429569
M36743	PRJNA429569
M36363	PRJNA429569
M29985	PRJNA429569
M29983	PRJNA429569
M29924	PRJNA429569
M29916	PRJNA429569
M29891	PRJNA429569
M29822	PRJNA429569
M29805	PRJNA429569
M29780	PRJNA429569
M29771	PRJNA429569
M29760	PRJNA429569
M29733	PRJNA429569
M40559	PRJNA428178
M40553	PRJNA428178
M40549	PRJNA428178
M40525	PRJNA428178
M40466	PRJNA428178
M40463	PRJNA428178
M40282	PRJNA428178
M40277	PRJNA428178
M40274	PRJNA428178
M40163	PRJNA428178
M40161	PRJNA428178
M40160	PRJNA428178
M40156	PRJNA428178
M40152	PRJNA428178
M40150	PRJNA428178
M40110	PRJNA428178
M40105	PRJNA428178
M40102	PRJNA428178
M40094	PRJNA428178
M40087	PRJNA428178
M40036	PRJNA428178
M40030	PRJNA428178
M39860	PRJNA428178
M39858	PRJNA428178
M39853	PRJNA428178
M39828	PRJNA428178
M39595	PRJNA428178
M39536	PRJNA428178
M39535	PRJNA428178
M39532	PRJNA428178
M39528	PRJNA428178
M39526	PRJNA428178
M39525	PRJNA428178
M39523	PRJNA428178
M39205	PRJNA428178
M39193	PRJNA428178
M39148	PRJNA428178
M39144	PRJNA428178
M39142	PRJNA428178
M39140	PRJNA428178
M39139	PRJNA428178
M39112	PRJNA428178
M39110	PRJNA428178
M39109	PRJNA428178
M39092	PRJNA428178
M39091	PRJNA428178
M39089	PRJNA428178
M39085	PRJNA428178
M39083	PRJNA428178
M39072	PRJNA428178
M39022	PRJNA428178
M38962	PRJNA428178
M38914	PRJNA428178
M38901	PRJNA428178
M38900	PRJNA428178
M38893	PRJNA428178
M38878	PRJNA428178
M38824	PRJNA428178
M38799	PRJNA428178
M38774	PRJNA428178
M38773	PRJNA428178
M38772	PRJNA428178
M38749	PRJNA428178
M38741	PRJNA428178
M38737	PRJNA428178
M38679	PRJNA428178
M38636	PRJNA428178
M38621	PRJNA428178
M38608	PRJNA428178
M38597	PRJNA428178
M38541	PRJNA428178
M38526	PRJNA428178
M38524	PRJNA428178
M38522	PRJNA428178
M38519	PRJNA428178
M3835	PRJNA428178
M38052	PRJNA428178
M38016	PRJNA428178
M37980	PRJNA428178
M37951	PRJNA428178
M37943	PRJNA428178
M37940	PRJNA428178
M37937	PRJNA428178
M37935	PRJNA428178
M37481	PRJNA428178
M37477	PRJNA428178
M37449	PRJNA428178
M37447	PRJNA428178
M37446	PRJNA428178
M37443	PRJNA428178
M37412	PRJNA428178
M37347	PRJNA428178
M37345	PRJNA428178
M37179	PRJNA428178
M37177	PRJNA428178
M37167	PRJNA428178
M37164	PRJNA428178
M37163	PRJNA428178
M37157	PRJNA428178
M37155	PRJNA428178
M37146	PRJNA428178
M37142	PRJNA428178
M37140	PRJNA428178
M37137	PRJNA428178
M37136	PRJNA428178
M37132	PRJNA428178
M37131	PRJNA428178
M37130	PRJNA428178
M37119	PRJNA428178
M37110	PRJNA428178
M37107	PRJNA428178
M37101	PRJNA428178
M37094	PRJNA428178
M37084	PRJNA428178
M37079	PRJNA428178
M37078	PRJNA428178
M37073	PRJNA428178
M37058	PRJNA428178
M37057	PRJNA428178
M29695	PRJNA428178
M29665	PRJNA428178
M29658	PRJNA428178
M29645	PRJNA428178
M29644	PRJNA428178
M29642	PRJNA428178
M29621	PRJNA428178
M29619	PRJNA428178
M29618	PRJNA428178
M29616	PRJNA428178
M29615	PRJNA428178
M29592	PRJNA428178
M29418	PRJNA428178
M29266	PRJNA428178
M29259	PRJNA428178
M29133	PRJNA428178
M29120	PRJNA428178
M29083	PRJNA428178
M29047	PRJNA428178
M29046	PRJNA428178
M29044	PRJNA428178
M29043	PRJNA428178
M29038	PRJNA428178
M29033	PRJNA428178
M29025	PRJNA428178
M29022	PRJNA428178
M29016	PRJNA428178
M29015	PRJNA428178
M28998	PRJNA428178
M28984	PRJNA428178
M28983	PRJNA428178
M28965	PRJNA428178
M28960	PRJNA428178
M28957	PRJNA428178
M28955	PRJNA428178
M28925	PRJNA428178
M28920	PRJNA428178
M28908	PRJNA428178
M28766	PRJNA428178
M28670	PRJNA428178
M28486	PRJNA428178
M28434	PRJNA428178
M28433	PRJNA428178
M28428	PRJNA428178
M28411	PRJNA428178
M28409	PRJNA428178
M28025	PRJNA428178
M27788	PRJNA428178
M27480	PRJNA428178
M27477	PRJNA428178
M27445	PRJNA428178
M27308	PRJNA428178
M26368	PRJNA428178
M26365	PRJNA428178
M26329	PRJNA428178
M26263	PRJNA428178
M26176	PRJNA428178
M26174	PRJNA428178
M26173	PRJNA428178
M26167	PRJNA428178
M26166	PRJNA428178
M26164	PRJNA428178
M26161	PRJNA428178
M26160	PRJNA428178
M26157	PRJNA428178
M26156	PRJNA428178
M25964	PRJNA428178
M25896	PRJNA428178
M25588	PRJNA428178
M25342	PRJNA428178
M25267	PRJNA428178
M25159	PRJNA428178
M25147	PRJNA428178
M24593	PRJNA428178
M24280	PRJNA428178
M24275	PRJNA428178
M24156	PRJNA428178
M23734	PRJNA428178
M23675	PRJNA428178
M23347	PRJNA428178
M23254	PRJNA428178
M23174	PRJNA428178
M23008	PRJNA428178
M22960	PRJNA428178
M22838	PRJNA428178
M22814	PRJNA428178
M22617	PRJNA428178
M22605	PRJNA428178
M22533	PRJNA428178
M22437	PRJNA428178
M22425	PRJNA428178
M22293	PRJNA428178
M22162	PRJNA428178
M22154	PRJNA428178
M21980	PRJNA428178
M21955	PRJNA428178
M21902	PRJNA428178
M21886	PRJNA428178
M21717	PRJNA428178
M21641	PRJNA428178
M21591	PRJNA428178
M21577	PRJNA428178
M21471	PRJNA428178
M21460	PRJNA428178
M21384	PRJNA428178
M21374	PRJNA428178
M21366	PRJNA428178
M21328	PRJNA428178
M21326	PRJNA428178
M21319	PRJNA428178
M21289	PRJNA428178
M21264	PRJNA428178
M21261	PRJNA428178
M20967	PRJNA428178
M20756	PRJNA428178
M19901	PRJNA428178
M19559	PRJNA428178
M19528	PRJNA428178
M19346	PRJNA428178
M19345	PRJNA428178
M19201	PRJNA428178
M19197	PRJNA428178
M19187	PRJNA428178
M19164	PRJNA428178
M19161	PRJNA428178
M19155	PRJNA428178
M19140	PRJNA428178
M19135	PRJNA428178
M19122	PRJNA428178
M19099	PRJNA428178
M19080	PRJNA428178
M19079	PRJNA428178
M19071	PRJNA428178
M19066	PRJNA428178
M19033	PRJNA428178
M18849	PRJNA428178
M18770	PRJNA428178
M18755	PRJNA428178
M18727	PRJNA428178
M18661	PRJNA428178
M18660	PRJNA428178
M17891	PRJNA428178
M17888	PRJNA428178
M17877	PRJNA428178
M17874	PRJNA428178
M17873	PRJNA428178
M17872	PRJNA428178
M17870	PRJNA428178
M17868	PRJNA428178
M17867	PRJNA428178
M17648	PRJNA428178
M17596	PRJNA428178
M17527	PRJNA428178
M17277	PRJNA428178
M17128	PRJNA428178
M17106	PRJNA428178
M17105	PRJNA428178
M16808	PRJNA428178
M16807	PRJNA428178
M16700	PRJNA428178
M16180	PRJNA428178
M16071	PRJNA428178
M16057	PRJNA428178
M15937	PRJNA428178
M15927	PRJNA428178
M15911	PRJNA428178
M15910	PRJNA428178
M15895	PRJNA428178
M15586	PRJNA428178
M15113	PRJNA428178
M14951	PRJNA428178
M14791	PRJNA428178
M14705	PRJNA428178
M14666	PRJNA428178
M14647	PRJNA428178
M14418	PRJNA428178
M14079	PRJNA428178
M13119	PRJNA428178
M13109	PRJNA428178
M13034	PRJNA428178
M12871	PRJNA428178
M12252	PRJNA428178
M12178	PRJNA428178
M12125	PRJNA428178
M12066	PRJNA428178
M11955	PRJNA428178
M11840	PRJNA428178
M11818	PRJNA428178
M11638	PRJNA428178
M11578	PRJNA428178
M10910	PRJNA428178
M10768	PRJNA428178
M10766	PRJNA428178
M10489	PRJNA428178
M10469	PRJNA428178
M10315	PRJNA428178
M09965	PRJNA428178
M09929	PRJNA428178
M09673	PRJNA428178
M09624	PRJNA428178
M09394	PRJNA428178
M09208	PRJNA428178
M09190	PRJNA428178
M09121	PRJNA428178
M08964	PRJNA428178
M08865	PRJNA428178
M08392	PRJNA428178
M08351	PRJNA428178
M07561	PRJNA428178
M07067	PRJNA428178
M07052	PRJNA428178
M06436	PRJNA428178
M06243	PRJNA428178
M06151	PRJNA428178
M05825	PRJNA428178
M04780	PRJNA428178
M04559	PRJNA428178
M03842	PRJNA428178
M21273	PRJNA324131
M24705	PRJNA319252
